# Supplementary material for: [Xe(OTeF5)(pyF)]+: a strong oxidizing xenonium(ii) teflate cation with N-donor bases
Source: Chem Commun (Camb). 2023 Dec 13;60(13):1711–4. doi: 10.1039/d3cc05560d (PMC10852027; doi:10.1039/d3cc05560d)
Supplement: CC-060-D3CC05560D-s002 [file CC-060-D3CC05560D-s002.cif]

# Electronic Supplementary Material (ESI) for ChemComm.
# This journal is © The Royal Society of Chemistry 2024

####################################################################### 
# 
# This file contains crystal structure data downloaded from the 
# Cambridge Structural Database (CSD) hosted by the Cambridge 
# Crystallographic Data Centre (CCDC).
# 
# Full information about CCDC data access policies and citation 
# guidelines are available at http://www.ccdc.cam.ac.uk/access/V1 
# 
# Audit and citation data items may have been added by the CCDC. 
# Please retain this information to preserve the provenance of 
# this file and to allow appropriate attribution of the data. 
# 
#######################################################################

data_(xetfnc5f5)(sbtf6)
_database_code_depnum_ccdc_archive 'CCDC 2302485'
loop_
_audit_author_name
_audit_author_address
'Anja Wiesner'
;Freie Universitaet Berlin
Germany
;
_audit_update_record             
;
2023-10-20 deposited with the CCDC.	2023-12-13 downloaded from the CCDC.
;
_audit_creation_date             2023-10-20
_audit_creation_method           
;
Olex2 1.5
(compiled 2023.08.24 svn.re1ec1418 for OlexSys, GUI svn.r6817)
;
_shelx_SHELXL_version_number     2019/1
_chemical_name_common            ?
_chemical_name_systematic        ?
_chemical_formula_moiety         
'F30 O6 Sb Te6, C5 F10 N O Te Xe, 3.4(Cl F O2 S)'
_chemical_formula_sum            'C5 Cl3.40 F43.40 N O13.80 S3.40 Sb Te7 Xe'
_chemical_formula_weight         2495.24
_chemical_melting_point          ?
loop_
_atom_type_symbol
_atom_type_description
_atom_type_scat_dispersion_real
_atom_type_scat_dispersion_imag
_atom_type_scat_source
C C 0.0033 0.0016 'International Tables Vol C Tables 4.2.6.8 and 6.1.1.4'
Cl Cl 0.1484 0.1585 'International Tables Vol C Tables 4.2.6.8 and 6.1.1.4'
F F 0.0171 0.0103 'International Tables Vol C Tables 4.2.6.8 and 6.1.1.4'
N N 0.0061 0.0033 'International Tables Vol C Tables 4.2.6.8 and 6.1.1.4'
O O 0.0106 0.0060 'International Tables Vol C Tables 4.2.6.8 and 6.1.1.4'
S S 0.1246 0.1234 'International Tables Vol C Tables 4.2.6.8 and 6.1.1.4'
Sb Sb -0.5866 1.5461 'International Tables Vol C Tables 4.2.6.8 and 6.1.1.4'
Te Te -0.5308 1.6751 'International Tables Vol C Tables 4.2.6.8 and 6.1.1.4'
Xe Xe -0.4205 1.9578 'International Tables Vol C Tables 4.2.6.8 and 6.1.1.4'

_shelx_space_group_comment       
;
The symmetry employed for this shelxl refinement is uniquely defined
by the following loop, which should always be used as a source of
symmetry information in preference to the above space-group names.
They are only intended as comments.
;
_space_group_crystal_system      triclinic
_space_group_IT_number           2
_space_group_name_H-M_alt        'P -1'
_space_group_name_Hall           '-P 1'
loop_
_space_group_symop_operation_xyz
'x, y, z'
'-x, -y, -z'

_cell_length_a                   9.9625(5)
_cell_length_b                   13.7996(12)
_cell_length_c                   20.0668(18)
_cell_angle_alpha                102.386(2)
_cell_angle_beta                 95.157(2)
_cell_angle_gamma                93.654(2)
_cell_volume                     2673.8(4)
_cell_formula_units_Z            2
_cell_measurement_reflns_used    9836
_cell_measurement_temperature    150.00
_cell_measurement_theta_max      26.45
_cell_measurement_theta_min      2.30
_shelx_estimated_absorpt_T_max   0.279
_shelx_estimated_absorpt_T_min   0.155
_exptl_absorpt_coefficient_mu    5.382
_exptl_absorpt_correction_T_max  1.0000
_exptl_absorpt_correction_T_min  0.0833
_exptl_absorpt_correction_type   numerical
_exptl_absorpt_process_details   
;
SADABS-2016/2 (Bruker,2016/2) was used for absorption correction.
wR2(int) was 0.1403 before and 0.0839 after correction.
The Ratio of minimum to maximum transmission is 0.0833.
The \l/2 correction factor is Not present.
;
_exptl_absorpt_special_details   ?
_exptl_crystal_colour            'clear light yellow'
_exptl_crystal_colour_lustre     clear
_exptl_crystal_colour_modifier   light
_exptl_crystal_colour_primary    yellow
_exptl_crystal_density_diffrn    3.099
_exptl_crystal_density_meas      ?
_exptl_crystal_density_method    ?
_exptl_crystal_description       block
_exptl_crystal_F_000             2238
loop_
_exptl_crystal_face_index_h
_exptl_crystal_face_index_k
_exptl_crystal_face_index_l
_exptl_crystal_face_perp_dist
0.00 1.00 -1.00 0.1680
0.00 -1.00 1.00 0.1960
4.00 -1.00 2.00 0.1960
-4.00 0.00 -1.00 0.2040
0.00 0.00 1.00 0.1590
0.00 0.00 -1.00 0.0510
1.00 -4.00 -2.00 0.2200
-1.00 -5.00 -2.00 0.2160
-2.00 -3.00 -1.00 0.2130
5.00 -3.00 -2.00 0.2130
2.00 1.00 5.00 0.1990

_exptl_crystal_size_max          0.551
_exptl_crystal_size_mid          0.502
_exptl_crystal_size_min          0.318
_exptl_transmission_factor_max   ?
_exptl_transmission_factor_min   ?
_diffrn_reflns_av_R_equivalents  0.0513
_diffrn_reflns_av_unetI/netI     0.0299
_diffrn_reflns_Laue_measured_fraction_full 0.997
_diffrn_reflns_Laue_measured_fraction_max 0.993
_diffrn_reflns_limit_h_max       11
_diffrn_reflns_limit_h_min       -12
_diffrn_reflns_limit_k_max       17
_diffrn_reflns_limit_k_min       -17
_diffrn_reflns_limit_l_max       25
_diffrn_reflns_limit_l_min       -25
_diffrn_reflns_number            87927
_diffrn_reflns_point_group_measured_fraction_full 0.997
_diffrn_reflns_point_group_measured_fraction_max 0.993
_diffrn_reflns_theta_full        25.242
_diffrn_reflns_theta_max         26.478
_diffrn_reflns_theta_min         2.023
_diffrn_ambient_temperature      150.00
_diffrn_detector_area_resol_mean 8
_diffrn_measured_fraction_theta_full 0.997
_diffrn_measured_fraction_theta_max 0.993
_diffrn_measurement_device_type  'Bruker APEX-II CCD'
_diffrn_measurement_method       '\f and \w scans'
_diffrn_radiation_type           MoK\a
_diffrn_radiation_wavelength     0.71073
_diffrn_source                   ?
_diffrn_source_current           1.4
_diffrn_source_power             0.07
_diffrn_source_voltage           50.0
_diffrn_standards_number         0
_reflns_Friedel_coverage         0.000
_reflns_Friedel_fraction_full    .
_reflns_Friedel_fraction_max     .
_reflns_number_gt                10418
_reflns_number_total             10993
_reflns_special_details          
;
 Reflections were merged by SHELXL according to the crystal
 class for the calculation of statistics and refinement.
 
 _reflns_Friedel_fraction is defined as the number of unique
 Friedel pairs measured divided by the number that would be
 possible theoretically, ignoring centric projections and
 systematic absences.
;
_reflns_threshold_expression     'I > 2\s(I)'
_computing_cell_refinement       'SAINT V8.40B (?, 2016)'
_computing_data_collection       ?
_computing_data_reduction        'SAINT V8.40B (?, 2016)'
_computing_molecular_graphics    'Olex2 1.5 (Dolomanov et al., 2009)'
_computing_publication_material  'Olex2 1.5 (Dolomanov et al., 2009)'
_computing_structure_refinement  'XL  (Sheldrick, 2008)'
_computing_structure_solution    'SHELXT 2018/2 (Sheldrick, 2018)'
_refine_diff_density_max         1.577
_refine_diff_density_min         -1.177
_refine_diff_density_rms         0.184
_refine_ls_extinction_coef       .
_refine_ls_extinction_method     none
_refine_ls_goodness_of_fit_ref   1.139
_refine_ls_hydrogen_treatment    undef
_refine_ls_matrix_type           full
_refine_ls_number_parameters     847
_refine_ls_number_reflns         10993
_refine_ls_number_restraints     1034
_refine_ls_R_factor_all          0.0347
_refine_ls_R_factor_gt           0.0326
_refine_ls_restrained_S_all      1.122
_refine_ls_shift/su_max          0.001
_refine_ls_shift/su_mean         0.000
_refine_ls_structure_factor_coef Fsqd
_refine_ls_weighting_details     
'w=1/[\s^2^(Fo^2^)+(0.0287P)^2^+19.0946P] where P=(Fo^2^+2Fc^2^)/3'
_refine_ls_weighting_scheme      calc
_refine_ls_wR_factor_gt          0.0849
_refine_ls_wR_factor_ref         0.0861
_refine_special_details          ?
_olex2_refinement_description    
;
1. Rigid bond restraints
 All non-hydrogen atoms
 with sigma for 1-2 distances of 0.01 and sigma for 1-3 distances of 0.01
2. Uiso/Uaniso restraints and constraints
Uanis(Cl2A) \\sim Ueq, Uanis(F44A) \\sim Ueq, Uanis(O13B) \\sim Ueq,
Uanis(O12B) \\sim Ueq: with sigma of 0.001 and sigma for terminal atoms of 0.002
3. Rigid body (RIGU) restrains
 All non-hydrogen atoms
 with sigma for 1-2 distances of 0.004 and sigma for 1-3 distances of 0.004
4. Others
 Fixed Sof: Cl2A(0.5) O10A(0.5) Cl2B(0.5) O10B(0.5) Cl3A(0.46457) S3A(0.46457)
 F43A(0.46457) O12A(0.46457) O13A(0.46457) Cl4A(0.42889) S4A(0.42889)
 F44A(0.42889) O14A(0.42889) O15A(0.42889) Cl4B(0.37113) S4B(0.37113)
 F44B(0.37113) O14B(0.37113) O15B(0.37113) Cl3B(0.13549) S3B(0.13549)
 F43B(0.13549) O12B(0.13549) O13B(0.13549)
;
_atom_sites_solution_hydrogens   .
_atom_sites_solution_primary     dual
_atom_sites_solution_secondary   ?
loop_
_atom_site_label
_atom_site_type_symbol
_atom_site_fract_x
_atom_site_fract_y
_atom_site_fract_z
_atom_site_U_iso_or_equiv
_atom_site_adp_type
_atom_site_occupancy
_atom_site_site_symmetry_order
_atom_site_calc_flag
_atom_site_refinement_flags_posn
_atom_site_refinement_flags_adp
_atom_site_refinement_flags_occupancy
_atom_site_disorder_assembly
_atom_site_disorder_group
Xe1 Xe 0.66288(4) 0.29079(3) 0.78161(2) 0.02377(9) Uani 1 1 d . U . . .
Te1 Te 0.57590(5) 0.31425(3) 0.94456(2) 0.03224(10) Uani 1 1 d . U . . .
Te2 Te 0.22351(3) 0.54891(2) 0.38285(2) 0.01605(8) Uani 1 1 d . U . . .
Te3 Te -0.06684(4) 0.34821(3) 0.18541(2) 0.02307(9) Uani 1 1 d . U . . .
Te4 Te -0.03839(3) 0.23147(2) 0.41482(2) 0.01665(8) Uani 1 1 d . U . . .
Te5 Te 0.44824(3) 0.23790(2) 0.41846(2) 0.01756(8) Uani 1 1 d . U . . .
Te6 Te 0.15807(4) 0.03522(2) 0.22251(2) 0.02060(8) Uani 1 1 d . U . . .
Te7 Te 0.41893(4) 0.35539(3) 0.18723(2) 0.01961(8) Uani 1 1 d . U . . .
Sb1 Sb 0.19119(3) 0.29248(2) 0.30124(2) 0.01287(8) Uani 1 1 d . U . . .
Cl1 Cl 0.2821(2) 0.47092(14) 0.61298(10) 0.0446(4) Uani 1 1 d . U . . .
S1 S 0.26011(16) 0.35914(12) 0.65789(9) 0.0315(3) Uani 1 1 d . U . . .
F41 F 0.3002(5) 0.2766(3) 0.6007(2) 0.0495(11) Uani 1 1 d . U . . .
O8 O 0.3599(6) 0.3712(5) 0.7138(3) 0.0531(14) Uani 1 1 d . U . . .
O9 O 0.1217(5) 0.3388(4) 0.6632(3) 0.0441(12) Uani 1 1 d . U . . .
S2 S 0.64385(18) -0.05403(14) 0.26075(10) 0.0400(4) Uani 1 1 d . U . . .
F42 F 0.7189(5) -0.0064(4) 0.3283(2) 0.0564(12) Uani 1 1 d . U . . .
O11 O 0.5065(5) -0.0717(4) 0.2643(3) 0.0457(12) Uani 1 1 d . U . . .
Cl2A Cl 0.6794(7) 0.0290(5) 0.1997(3) 0.0574(16) Uani 0.5 1 d . U P A 3
O10A O 0.708(2) -0.1486(11) 0.2407(9) 0.048(4) Uani 0.5 1 d . U P A 3
Cl2B Cl 0.6619(7) 0.0647(5) 0.2179(3) 0.0656(16) Uani 0.5 1 d . U P A 4
O10B O 0.723(2) -0.1238(12) 0.2224(10) 0.058(4) Uani 0.5 1 d . U P A 4
F1 F 0.9521(4) 0.2347(3) 0.73850(19) 0.0324(8) Uani 1 1 d . U . . .
F2 F 1.0575(4) 0.1180(3) 0.6308(2) 0.0357(8) Uani 1 1 d . U . . .
F3 F 0.8822(4) 0.0225(3) 0.5203(2) 0.0364(9) Uani 1 1 d . U . . .
F4 F 0.6166(4) 0.0488(3) 0.51909(19) 0.0348(8) Uani 1 1 d . U . . .
F5 F 0.5300(3) 0.1736(3) 0.62980(18) 0.0299(8) Uani 1 1 d . U . . .
F6 F 0.5551(6) 0.2625(4) 1.0195(2) 0.0594(13) Uani 1 1 d . U . . .
F7 F 0.6741(7) 0.4216(4) 0.9990(3) 0.0748(16) Uani 1 1 d . U . . .
F8 F 0.7285(6) 0.2501(4) 0.9340(3) 0.0701(15) Uani 1 1 d . U . . .
F9 F 0.4800(8) 0.2051(5) 0.8915(3) 0.090(2) Uani 1 1 d . U . . .
F10 F 0.4253(7) 0.3782(6) 0.9594(3) 0.092(2) Uani 1 1 d . U . . .
F11 F 0.1807(4) 0.6752(2) 0.42017(17) 0.0252(7) Uani 1 1 d . U . . .
F12 F 0.1466(3) 0.5686(2) 0.30058(17) 0.0248(7) Uani 1 1 d . U . . .
F13 F 0.0593(3) 0.5029(2) 0.40228(19) 0.0290(7) Uani 1 1 d . U . . .
F14 F 0.3828(3) 0.6079(2) 0.36506(18) 0.0273(7) Uani 1 1 d . U . . .
F15 F 0.3004(4) 0.5440(2) 0.46780(17) 0.0299(8) Uani 1 1 d . U . . .
F16 F -0.1668(4) 0.3533(3) 0.1056(2) 0.0460(10) Uani 1 1 d . U . . .
F17 F -0.1457(4) 0.4572(3) 0.2276(2) 0.0432(10) Uani 1 1 d . U . . .
F18 F -0.2055(4) 0.2679(4) 0.2027(2) 0.0488(11) Uani 1 1 d . U . . .
F19 F 0.0064(4) 0.2399(3) 0.13736(19) 0.0388(9) Uani 1 1 d . U . . .
F20 F 0.0640(4) 0.4296(3) 0.1616(2) 0.0395(9) Uani 1 1 d . U . . .
F21 F -0.1834(3) 0.1757(3) 0.44736(18) 0.0284(7) Uani 1 1 d . U . . .
F22 F 0.0516(4) 0.2444(3) 0.50008(17) 0.0308(8) Uani 1 1 d . U . . .
F23 F 0.0159(4) 0.1057(2) 0.3898(2) 0.0309(8) Uani 1 1 d . U . . .
F24 F -0.1410(4) 0.2128(3) 0.33223(18) 0.0300(8) Uani 1 1 d . U . . .
F25 F -0.1043(4) 0.3518(3) 0.44306(19) 0.0306(8) Uani 1 1 d . U . . .
F26 F 0.5490(4) 0.2364(3) 0.49932(18) 0.0306(8) Uani 1 1 d . U . . .
F27 F 0.5214(4) 0.1245(3) 0.37913(19) 0.0361(9) Uani 1 1 d . U . . .
F28 F 0.5901(4) 0.3132(3) 0.3987(2) 0.0378(9) Uani 1 1 d . U . . .
F29 F 0.3804(4) 0.3499(3) 0.46474(17) 0.0323(8) Uani 1 1 d . U . . .
F30 F 0.3161(4) 0.1609(3) 0.44555(19) 0.0334(8) Uani 1 1 d . U . . .
F31 F 0.2011(4) -0.0920(3) 0.1875(2) 0.0376(9) Uani 1 1 d . U . . .
F32 F 0.0769(5) 0.0356(3) 0.1379(2) 0.0454(10) Uani 1 1 d . U . . .
F33 F 0.0020(4) -0.0220(3) 0.2444(2) 0.0375(9) Uani 1 1 d . U . . .
F34 F 0.2415(4) 0.0213(2) 0.30506(18) 0.0275(7) Uani 1 1 d . U . . .
F35 F 0.3206(4) 0.0809(3) 0.2003(2) 0.0353(8) Uani 1 1 d . U . . .
F36 F 0.5589(4) 0.4155(3) 0.1544(2) 0.0380(9) Uani 1 1 d . U . . .
F37 F 0.3617(4) 0.4798(3) 0.2156(2) 0.0352(8) Uani 1 1 d . U . . .
F38 F 0.5236(4) 0.3729(3) 0.26935(19) 0.0368(9) Uani 1 1 d . U . . .
F39 F 0.4860(4) 0.2366(3) 0.1566(2) 0.0365(9) Uani 1 1 d . U . . .
F40 F 0.3237(4) 0.3431(3) 0.10380(18) 0.0362(8) Uani 1 1 d . U . . .
O1 O 0.5950(6) 0.3695(3) 0.8676(2) 0.0409(12) Uani 1 1 d . U . . .
O2 O 0.2758(4) 0.4258(3) 0.34408(19) 0.0165(7) Uani 1 1 d . U . . .
O4 O 0.1117(4) 0.2893(3) 0.38647(18) 0.0172(7) Uani 1 1 d . U . . .
O5 O 0.3513(4) 0.2363(3) 0.33557(18) 0.0176(7) Uani 1 1 d . U . . .
O6 O 0.1062(4) 0.1592(3) 0.25900(19) 0.0182(7) Uani 1 1 d . U . . .
O7 O 0.2724(4) 0.2949(3) 0.21688(18) 0.0180(7) Uani 1 1 d . U . . .
O3 O 0.0308(4) 0.3487(3) 0.26831(19) 0.0186(7) Uani 1 1 d . U . . .
N1 N 0.7431(5) 0.2022(3) 0.6826(2) 0.0225(9) Uani 1 1 d . U . . .
C1 C 0.8745(6) 0.1895(4) 0.6825(3) 0.0236(10) Uani 1 1 d . U . . .
C2 C 0.9262(6) 0.1302(4) 0.6288(3) 0.0253(11) Uani 1 1 d . U . . .
C3 C 0.8377(6) 0.0814(4) 0.5733(3) 0.0258(11) Uani 1 1 d . U . . .
C4 C 0.7018(6) 0.0948(4) 0.5723(3) 0.0249(11) Uani 1 1 d . U . . .
C5 C 0.6591(6) 0.1562(4) 0.6281(3) 0.0234(10) Uani 1 1 d . U . . .
Cl3A Cl 0.7836(9) -0.0871(5) 1.0205(4) 0.079(2) Uani 0.4646 1 d . U P B 6
S3A S 0.7461(9) 0.0440(4) 1.0103(3) 0.0458(14) Uani 0.4646 1 d . U P B 6
F43A F 0.7146(15) 0.0997(9) 1.0718(6) 0.061(3) Uani 0.4646 1 d . U P B 6
O12A O 0.6560(19) 0.0366(9) 0.9492(7) 0.059(3) Uani 0.4646 1 d . U P B 6
O13A O 0.8694(16) 0.0839(8) 0.9986(6) 0.051(3) Uani 0.4646 1 d . U P B 6
Cl4A Cl 1.0961(10) 0.3815(7) 1.0002(3) 0.067(2) Uani 0.4289 1 d . U P C 1
S4A S 1.064(2) 0.3348(15) 0.9022(7) 0.038(2) Uani 0.4289 1 d . U P C 1
F44A F 0.9347(16) 0.3785(11) 0.8864(8) 0.042(3) Uani 0.4289 1 d . U P C 1
O14A O 1.093(2) 0.2412(13) 0.8827(9) 0.071(5) Uani 0.4289 1 d . U P C 1
O15A O 1.1693(17) 0.4131(14) 0.8862(9) 0.054(3) Uani 0.4289 1 d . U P C 1
Cl4B Cl 1.1923(9) 0.3782(7) 0.8561(5) 0.072(2) Uani 0.3711 1 d . U P D 2
S4B S 1.061(3) 0.3494(19) 0.9109(11) 0.051(3) Uani 0.3711 1 d . U P D 2
F44B F 1.112(3) 0.4153(17) 0.9883(12) 0.072(5) Uani 0.3711 1 d . U P D 2
O14B O 1.087(3) 0.2410(16) 0.9188(13) 0.078(5) Uani 0.3711 1 d . U P D 2
O15B O 0.944(2) 0.3530(16) 0.8759(12) 0.053(5) Uani 0.3711 1 d . U P D 2
Cl3B Cl 0.754(2) -0.1101(14) 0.9914(10) 0.052(4) Uani 0.1355 1 d . U P E 5
S3B S 0.6974(19) 0.0209(16) 1.0037(11) 0.037(4) Uani 0.1355 1 d . U P E 5
F43B F 0.650(4) 0.070(3) 1.0616(18) 0.048(6) Uani 0.1355 1 d . U P E 5
O12B O 0.621(4) 0.001(3) 0.953(2) 0.036(5) Uani 0.1355 1 d . U P E 5
O13B O 0.817(4) 0.069(3) 1.021(2) 0.025(5) Uani 0.1355 1 d . U P E 5

loop_
_atom_site_aniso_label
_atom_site_aniso_U_11
_atom_site_aniso_U_22
_atom_site_aniso_U_33
_atom_site_aniso_U_23
_atom_site_aniso_U_13
_atom_site_aniso_U_12
Xe1 0.02729(19) 0.02268(17) 0.02384(18) 0.00864(13) 0.00516(14) 0.00559(14)
Te1 0.0341(2) 0.0391(2) 0.0234(2) 0.00393(16) 0.00772(16) 0.00608(18)
Te2 0.01663(17) 0.01475(15) 0.01736(17) 0.00392(12) 0.00393(13) 0.00152(12)
Te3 0.01872(18) 0.03022(19) 0.02110(18) 0.00830(14) -0.00284(14) 0.00643(14)
Te4 0.01392(16) 0.02049(16) 0.01699(17) 0.00646(13) 0.00364(12) 0.00161(12)
Te5 0.01526(17) 0.02070(17) 0.01681(17) 0.00482(13) -0.00141(12) 0.00437(13)
Te6 0.02455(19) 0.01585(16) 0.02095(18) 0.00273(13) 0.00220(14) 0.00325(13)
Te7 0.01726(17) 0.02425(17) 0.01907(17) 0.00686(13) 0.00626(13) 0.00177(13)
Sb1 0.01099(16) 0.01454(15) 0.01352(16) 0.00385(12) 0.00119(12) 0.00192(12)
Cl1 0.0443(10) 0.0451(9) 0.0476(10) 0.0179(8) 0.0064(8) -0.0012(8)
S1 0.0248(8) 0.0354(8) 0.0345(8) 0.0075(6) 0.0048(6) 0.0030(6)
F41 0.047(3) 0.049(2) 0.049(2) -0.0004(19) 0.006(2) 0.017(2)
O8 0.043(3) 0.075(4) 0.041(3) 0.016(3) -0.003(2) 0.003(3)
O9 0.028(2) 0.041(3) 0.067(4) 0.016(2) 0.014(2) 0.0027(19)
S2 0.0277(8) 0.0464(10) 0.0448(10) 0.0093(8) 0.0012(7) 0.0002(7)
F42 0.049(3) 0.059(3) 0.053(3) -0.003(2) -0.009(2) 0.010(2)
O11 0.032(2) 0.045(3) 0.060(3) 0.018(2) 0.000(2) -0.006(2)
Cl2A 0.058(2) 0.059(2) 0.058(2) 0.0202(17) 0.0094(16) -0.0028(16)
O10A 0.048(7) 0.041(5) 0.055(8) 0.005(4) 0.005(6) 0.011(6)
Cl2B 0.070(4) 0.065(3) 0.061(3) 0.023(3) 0.004(3) -0.032(3)
O10B 0.041(6) 0.055(7) 0.066(9) -0.015(6) 0.012(6) -0.006(6)
F1 0.0264(18) 0.0375(19) 0.0325(19) 0.0090(15) -0.0008(14) -0.0011(15)
F2 0.0205(17) 0.040(2) 0.050(2) 0.0151(17) 0.0077(15) 0.0083(15)
F3 0.043(2) 0.0345(19) 0.035(2) 0.0087(15) 0.0137(17) 0.0162(17)
F4 0.036(2) 0.0352(19) 0.0304(19) 0.0045(15) -0.0050(15) 0.0016(16)
F5 0.0199(16) 0.041(2) 0.0312(19) 0.0108(15) 0.0048(14) 0.0085(14)
F6 0.078(4) 0.073(3) 0.033(2) 0.018(2) 0.021(2) 0.007(3)
F7 0.112(4) 0.060(3) 0.044(3) 0.009(2) -0.016(3) -0.014(3)
F8 0.073(3) 0.087(3) 0.078(4) 0.054(3) 0.038(3) 0.050(3)
F9 0.128(5) 0.079(3) 0.051(3) 0.015(3) -0.012(3) -0.047(3)
F10 0.069(3) 0.152(5) 0.076(4) 0.047(4) 0.034(3) 0.060(4)
F11 0.0324(19) 0.0165(14) 0.0271(17) 0.0031(12) 0.0075(14) 0.0060(13)
F12 0.0258(17) 0.0249(16) 0.0252(16) 0.0086(13) -0.0003(13) 0.0071(13)
F13 0.0217(17) 0.0232(16) 0.044(2) 0.0078(14) 0.0158(15) 0.0017(13)
F14 0.0226(17) 0.0214(15) 0.0371(19) 0.0044(14) 0.0076(14) -0.0032(13)
F15 0.042(2) 0.0259(17) 0.0213(16) 0.0034(13) -0.0005(14) 0.0086(15)
F16 0.042(2) 0.066(3) 0.031(2) 0.0144(18) -0.0118(17) 0.017(2)
F17 0.042(2) 0.052(2) 0.038(2) 0.0103(17) -0.0012(17) 0.0295(19)
F18 0.027(2) 0.068(3) 0.048(2) 0.019(2) -0.0115(17) -0.0162(19)
F19 0.048(2) 0.039(2) 0.0254(18) -0.0018(15) -0.0070(16) 0.0161(17)
F20 0.044(2) 0.047(2) 0.033(2) 0.0233(17) 0.0037(17) -0.0010(17)
F21 0.0221(17) 0.0341(18) 0.0328(19) 0.0138(15) 0.0109(14) -0.0010(14)
F22 0.0256(18) 0.049(2) 0.0199(16) 0.0133(14) 0.0023(13) 0.0014(15)
F23 0.0318(19) 0.0226(16) 0.043(2) 0.0120(14) 0.0137(16) 0.0055(14)
F24 0.0215(17) 0.044(2) 0.0236(17) 0.0107(14) -0.0043(13) -0.0038(14)
F25 0.0264(18) 0.0271(16) 0.042(2) 0.0095(14) 0.0169(15) 0.0081(14)
F26 0.0315(19) 0.0351(19) 0.0243(17) 0.0076(14) -0.0087(14) 0.0088(15)
F27 0.037(2) 0.0381(19) 0.0322(19) 0.0030(15) -0.0049(16) 0.0234(16)
F28 0.0236(18) 0.052(2) 0.038(2) 0.0175(17) -0.0052(15) -0.0103(16)
F29 0.043(2) 0.0304(17) 0.0202(17) -0.0011(13) -0.0053(15) 0.0165(15)
F30 0.0311(19) 0.042(2) 0.0308(19) 0.0196(16) 0.0018(15) -0.0017(15)
F31 0.048(2) 0.0213(16) 0.041(2) -0.0005(15) 0.0044(17) 0.0109(15)
F32 0.068(3) 0.035(2) 0.0262(19) -0.0028(15) -0.0118(18) 0.0127(19)
F33 0.0276(19) 0.0247(17) 0.059(2) 0.0074(16) 0.0047(17) -0.0049(14)
F34 0.0291(18) 0.0250(16) 0.0310(18) 0.0117(13) 0.0012(14) 0.0053(14)
F35 0.038(2) 0.0290(18) 0.045(2) 0.0116(16) 0.0240(17) 0.0100(15)
F36 0.033(2) 0.046(2) 0.039(2) 0.0140(17) 0.0165(16) -0.0037(16)
F37 0.043(2) 0.0231(16) 0.044(2) 0.0115(15) 0.0184(17) 0.0040(15)
F38 0.0268(19) 0.052(2) 0.0299(19) 0.0114(16) -0.0022(15) -0.0086(16)
F39 0.036(2) 0.0347(18) 0.044(2) 0.0097(16) 0.0205(17) 0.0110(16)
F40 0.034(2) 0.058(2) 0.0211(17) 0.0172(16) 0.0042(14) 0.0039(17)
O1 0.064(3) 0.035(2) 0.029(2) 0.0091(18) 0.014(2) 0.022(2)
O2 0.0147(17) 0.0152(15) 0.0193(17) 0.0028(13) 0.0027(13) 0.0010(12)
O4 0.0155(17) 0.0215(17) 0.0150(16) 0.0052(13) 0.0022(13) 0.0010(13)
O5 0.0160(17) 0.0196(17) 0.0176(17) 0.0043(13) 0.0012(13) 0.0057(13)
O6 0.0151(17) 0.0167(16) 0.0218(18) 0.0029(13) -0.0004(14) 0.0015(13)
O7 0.0176(17) 0.0213(17) 0.0156(17) 0.0043(13) 0.0040(13) 0.0005(14)
O3 0.0147(17) 0.0231(18) 0.0186(17) 0.0057(14) 0.0003(13) 0.0054(14)
N1 0.022(2) 0.024(2) 0.024(2) 0.0095(17) 0.0059(16) 0.0032(17)
C1 0.023(2) 0.023(2) 0.029(2) 0.0136(19) 0.0035(18) 0.0036(19)
C2 0.022(2) 0.025(3) 0.034(3) 0.015(2) 0.0076(19) 0.0060(19)
C3 0.031(3) 0.024(3) 0.028(3) 0.0129(19) 0.0080(19) 0.009(2)
C4 0.028(2) 0.024(3) 0.024(2) 0.0089(19) 0.0002(19) 0.004(2)
C5 0.021(2) 0.025(2) 0.028(2) 0.0126(19) 0.0031(18) 0.0032(19)
Cl3A 0.102(6) 0.037(3) 0.100(6) 0.022(3) 0.000(4) 0.013(3)
S3A 0.079(5) 0.031(2) 0.027(2) 0.0024(18) 0.014(3) 0.006(3)
F43A 0.087(8) 0.055(6) 0.037(4) 0.002(4) 0.011(5) 0.002(5)
O12A 0.101(8) 0.038(7) 0.036(5) 0.007(5) 0.001(5) 0.007(6)
O13A 0.088(6) 0.027(5) 0.034(6) -0.004(4) 0.012(5) 0.006(4)
Cl4A 0.059(4) 0.110(6) 0.030(2) 0.019(3) -0.012(2) -0.006(4)
S4A 0.035(4) 0.049(6) 0.026(3) 0.006(3) -0.004(2) 0.001(3)
F44A 0.041(3) 0.042(4) 0.042(4) 0.009(2) 0.0018(18) 0.0032(19)
O14A 0.096(11) 0.060(6) 0.054(8) 0.005(5) -0.012(8) 0.027(6)
O15A 0.041(6) 0.075(8) 0.049(8) 0.020(6) 0.005(6) 0.004(6)
Cl4B 0.058(4) 0.089(5) 0.069(5) 0.024(4) -0.010(3) 0.006(4)
S4B 0.039(5) 0.047(6) 0.063(7) 0.015(5) -0.017(5) -0.005(4)
F44B 0.049(9) 0.086(11) 0.068(7) 0.007(7) -0.019(7) -0.027(8)
O14B 0.076(12) 0.057(7) 0.103(13) 0.030(7) -0.009(10) 0.009(7)
O15B 0.045(6) 0.048(11) 0.054(9) -0.008(7) -0.013(6) 0.008(6)
Cl3B 0.068(10) 0.032(6) 0.052(10) 0.014(5) -0.008(7) -0.009(5)
S3B 0.036(6) 0.050(7) 0.026(6) 0.008(5) 0.007(4) -0.001(5)
F43B 0.043(10) 0.065(13) 0.034(7) 0.006(8) 0.010(7) 0.001(9)
O12B 0.036(5) 0.036(6) 0.035(5) 0.008(2) 0.004(2) 0.001(2)
O13B 0.026(5) 0.024(5) 0.024(5) 0.006(2) 0.003(2) 0.003(2)

_geom_special_details            
;
 All esds (except the esd in the dihedral angle between two l.s. planes)
 are estimated using the full covariance matrix.  The cell esds are taken
 into account individually in the estimation of esds in distances, angles
 and torsion angles; correlations between esds in cell parameters are only
 used when they are defined by crystal symmetry.  An approximate (isotropic)
 treatment of cell esds is used for estimating esds involving l.s. planes.
;
loop_
_geom_bond_atom_site_label_1
_geom_bond_atom_site_label_2
_geom_bond_distance
_geom_bond_site_symmetry_2
_geom_bond_publ_flag
Xe1 O1 2.028(4) . ?
Xe1 N1 2.334(5) . ?
Te1 F6 1.819(5) . ?
Te1 F7 1.810(5) . ?
Te1 F8 1.813(5) . ?
Te1 F9 1.806(5) . ?
Te1 F10 1.804(5) . ?
Te1 O1 1.883(5) . ?
Te2 F11 1.837(3) . ?
Te2 F12 1.838(3) . ?
Te2 F13 1.822(3) . ?
Te2 F14 1.836(3) . ?
Te2 F15 1.821(3) . ?
Te2 O2 1.839(3) . ?
Te3 F16 1.826(4) . ?
Te3 F17 1.822(4) . ?
Te3 F18 1.820(4) . ?
Te3 F19 1.828(4) . ?
Te3 F20 1.829(4) . ?
Te3 O3 1.848(4) . ?
Te4 F21 1.830(3) . ?
Te4 F22 1.826(3) . ?
Te4 F23 1.831(3) . ?
Te4 F24 1.827(3) . ?
Te4 F25 1.820(3) . ?
Te4 O4 1.842(4) . ?
Te5 F26 1.835(3) . ?
Te5 F27 1.823(3) . ?
Te5 F28 1.823(4) . ?
Te5 F29 1.827(3) . ?
Te5 F30 1.832(4) . ?
Te5 O5 1.842(4) . ?
Te6 F31 1.839(3) . ?
Te6 F32 1.814(4) . ?
Te6 F33 1.830(4) . ?
Te6 F34 1.839(3) . ?
Te6 F35 1.827(4) . ?
Te6 O6 1.837(4) . ?
Te7 F36 1.823(4) . ?
Te7 F37 1.833(3) . ?
Te7 F38 1.830(4) . ?
Te7 F39 1.814(4) . ?
Te7 F40 1.817(4) . ?
Te7 O7 1.843(4) . ?
Sb1 O2 1.956(4) . ?
Sb1 O4 1.956(4) . ?
Sb1 O5 1.952(4) . ?
Sb1 O6 1.955(4) . ?
Sb1 O7 1.946(4) . ?
Sb1 O3 1.944(4) . ?
Cl1 S1 1.956(3) . ?
S1 F41 1.534(4) . ?
S1 O8 1.405(6) . ?
S1 O9 1.408(5) . ?
S2 F42 1.484(5) . ?
S2 O11 1.385(5) . ?
S2 Cl2A 1.889(7) . ?
S2 O10A 1.485(14) . ?
S2 Cl2B 2.013(6) . ?
S2 O10B 1.426(16) . ?
F1 C1 1.316(7) . ?
F2 C2 1.328(7) . ?
F3 C3 1.322(7) . ?
F4 C4 1.319(7) . ?
F5 C5 1.325(7) . ?
N1 C1 1.332(8) . ?
N1 C5 1.330(8) . ?
C1 C2 1.367(8) . ?
C2 C3 1.378(9) . ?
C3 C4 1.377(8) . ?
C4 C5 1.370(8) . ?
Cl3A S3A 1.920(8) . ?
S3A F43A 1.381(12) . ?
S3A O12A 1.435(16) . ?
S3A O13A 1.374(16) . ?
Cl4A S4A 1.925(17) . ?
S4A F44A 1.49(3) . ?
S4A O14A 1.33(3) . ?
S4A O15A 1.56(3) . ?
Cl4B S4B 1.86(3) . ?
S4B F44B 1.64(3) . ?
S4B O14B 1.57(3) . ?
S4B O15B 1.31(4) . ?
Cl3B S3B 1.90(3) . ?
S3B F43B 1.35(4) . ?
S3B O12B 1.19(5) . ?
S3B O13B 1.31(4) . ?

loop_
_geom_angle_atom_site_label_1
_geom_angle_atom_site_label_2
_geom_angle_atom_site_label_3
_geom_angle
_geom_angle_site_symmetry_1
_geom_angle_site_symmetry_3
_geom_angle_publ_flag
O1 Xe1 N1 179.2(2) . . ?
F6 Te1 O1 178.9(2) . . ?
F7 Te1 F6 89.6(2) . . ?
F7 Te1 F8 90.0(3) . . ?
F7 Te1 O1 90.1(2) . . ?
F8 Te1 F6 88.3(2) . . ?
F8 Te1 O1 92.8(2) . . ?
F9 Te1 F6 89.3(3) . . ?
F9 Te1 F7 178.5(3) . . ?
F9 Te1 F8 89.0(3) . . ?
F9 Te1 O1 91.0(2) . . ?
F10 Te1 F6 89.3(3) . . ?
F10 Te1 F7 88.8(4) . . ?
F10 Te1 F8 177.3(3) . . ?
F10 Te1 F9 92.2(4) . . ?
F10 Te1 O1 89.6(3) . . ?
F11 Te2 F12 86.27(15) . . ?
F11 Te2 O2 176.56(16) . . ?
F12 Te2 O2 93.43(15) . . ?
F13 Te2 F11 87.80(15) . . ?
F13 Te2 F12 90.49(16) . . ?
F13 Te2 F14 174.23(14) . . ?
F13 Te2 O2 95.63(15) . . ?
F14 Te2 F11 86.58(15) . . ?
F14 Te2 F12 87.86(16) . . ?
F14 Te2 O2 89.99(15) . . ?
F15 Te2 F11 87.72(15) . . ?
F15 Te2 F12 173.74(14) . . ?
F15 Te2 F13 91.03(17) . . ?
F15 Te2 F14 90.03(17) . . ?
F15 Te2 O2 92.47(15) . . ?
F16 Te3 F19 87.70(18) . . ?
F16 Te3 F20 87.5(2) . . ?
F16 Te3 O3 177.16(18) . . ?
F17 Te3 F16 88.27(18) . . ?
F17 Te3 F19 175.95(17) . . ?
F17 Te3 F20 89.8(2) . . ?
F17 Te3 O3 88.89(16) . . ?
F18 Te3 F16 87.9(2) . . ?
F18 Te3 F17 89.9(2) . . ?
F18 Te3 F19 90.4(2) . . ?
F18 Te3 F20 175.30(18) . . ?
F18 Te3 O3 92.29(18) . . ?
F19 Te3 F20 89.5(2) . . ?
F19 Te3 O3 95.13(16) . . ?
F20 Te3 O3 92.40(17) . . ?
F21 Te4 F23 87.30(16) . . ?
F21 Te4 O4 177.16(16) . . ?
F22 Te4 F21 87.07(16) . . ?
F22 Te4 F23 89.58(17) . . ?
F22 Te4 F24 174.88(16) . . ?
F22 Te4 O4 90.13(16) . . ?
F23 Te4 O4 93.14(16) . . ?
F24 Te4 F21 87.82(16) . . ?
F24 Te4 F23 89.83(17) . . ?
F24 Te4 O4 94.99(16) . . ?
F25 Te4 F21 87.67(16) . . ?
F25 Te4 F22 89.77(17) . . ?
F25 Te4 F23 174.96(16) . . ?
F25 Te4 F24 90.36(17) . . ?
F25 Te4 O4 91.86(16) . . ?
F26 Te5 O5 177.89(16) . . ?
F27 Te5 F26 88.46(16) . . ?
F27 Te5 F28 90.3(2) . . ?
F27 Te5 F29 175.28(16) . . ?
F27 Te5 F30 88.88(19) . . ?
F27 Te5 O5 89.55(16) . . ?
F28 Te5 F26 87.29(17) . . ?
F28 Te5 F29 90.53(19) . . ?
F28 Te5 F30 174.47(16) . . ?
F28 Te5 O5 92.04(17) . . ?
F29 Te5 F26 86.95(15) . . ?
F29 Te5 F30 89.80(18) . . ?
F29 Te5 O5 95.06(15) . . ?
F30 Te5 F26 87.22(17) . . ?
F30 Te5 O5 93.43(17) . . ?
F31 Te6 F34 86.40(16) . . ?
F32 Te6 F31 87.93(18) . . ?
F32 Te6 F33 90.4(2) . . ?
F32 Te6 F34 174.23(16) . . ?
F32 Te6 F35 91.3(2) . . ?
F32 Te6 O6 92.25(17) . . ?
F33 Te6 F31 86.76(18) . . ?
F33 Te6 F34 88.21(18) . . ?
F33 Te6 O6 89.95(17) . . ?
F35 Te6 F31 88.11(17) . . ?
F35 Te6 F33 174.54(16) . . ?
F35 Te6 F34 89.60(17) . . ?
F35 Te6 O6 95.17(16) . . ?
O6 Te6 F31 176.70(18) . . ?
O6 Te6 F34 93.36(16) . . ?
F36 Te7 F37 87.14(17) . . ?
F36 Te7 F38 88.49(18) . . ?
F36 Te7 O7 177.35(17) . . ?
F37 Te7 O7 92.41(16) . . ?
F38 Te7 F37 89.16(19) . . ?
F38 Te7 O7 94.12(17) . . ?
F39 Te7 F36 88.59(18) . . ?
F39 Te7 F37 175.72(17) . . ?
F39 Te7 F38 90.74(19) . . ?
F39 Te7 F40 89.70(19) . . ?
F39 Te7 O7 91.87(17) . . ?
F40 Te7 F36 87.68(18) . . ?
F40 Te7 F37 90.11(18) . . ?
F40 Te7 F38 176.13(18) . . ?
F40 Te7 O7 89.71(17) . . ?
O4 Sb1 O2 88.76(15) . . ?
O5 Sb1 O2 89.10(15) . . ?
O5 Sb1 O4 89.85(15) . . ?
O5 Sb1 O6 90.87(15) . . ?
O6 Sb1 O2 179.63(16) . . ?
O6 Sb1 O4 90.87(16) . . ?
O7 Sb1 O2 91.21(15) . . ?
O7 Sb1 O4 179.25(15) . . ?
O7 Sb1 O5 89.41(15) . . ?
O7 Sb1 O6 89.16(16) . . ?
O3 Sb1 O2 90.77(15) . . ?
O3 Sb1 O4 89.35(15) . . ?
O3 Sb1 O5 179.18(15) . . ?
O3 Sb1 O6 89.27(15) . . ?
O3 Sb1 O7 91.40(16) . . ?
F41 S1 Cl1 98.5(2) . . ?
O8 S1 Cl1 109.5(3) . . ?
O8 S1 F41 107.1(3) . . ?
O8 S1 O9 122.8(4) . . ?
O9 S1 Cl1 109.0(2) . . ?
O9 S1 F41 107.1(3) . . ?
F42 S2 Cl2A 107.3(3) . . ?
F42 S2 O10A 103.2(8) . . ?
F42 S2 Cl2B 97.0(3) . . ?
O11 S2 F42 112.7(3) . . ?
O11 S2 Cl2A 112.0(3) . . ?
O11 S2 O10A 111.4(8) . . ?
O11 S2 Cl2B 105.3(3) . . ?
O11 S2 O10B 123.8(8) . . ?
O10A S2 Cl2A 109.8(6) . . ?
O10B S2 F42 110.1(9) . . ?
O10B S2 Cl2B 103.7(7) . . ?
Te1 O1 Xe1 121.4(2) . . ?
Te2 O2 Sb1 138.3(2) . . ?
Te4 O4 Sb1 138.9(2) . . ?
Te5 O5 Sb1 138.4(2) . . ?
Te6 O6 Sb1 138.3(2) . . ?
Te7 O7 Sb1 139.9(2) . . ?
Te3 O3 Sb1 138.1(2) . . ?
C1 N1 Xe1 119.6(4) . . ?
C5 N1 Xe1 121.4(4) . . ?
C5 N1 C1 118.7(5) . . ?
F1 C1 N1 116.0(5) . . ?
F1 C1 C2 121.4(5) . . ?
N1 C1 C2 122.5(6) . . ?
F2 C2 C1 121.0(6) . . ?
F2 C2 C3 120.8(5) . . ?
C1 C2 C3 118.2(5) . . ?
F3 C3 C2 120.6(5) . . ?
F3 C3 C4 119.4(6) . . ?
C4 C3 C2 119.9(5) . . ?
F4 C4 C3 120.2(5) . . ?
F4 C4 C5 121.8(5) . . ?
C5 C4 C3 117.9(5) . . ?
F5 C5 N1 116.4(5) . . ?
F5 C5 C4 120.9(5) . . ?
N1 C5 C4 122.7(5) . . ?
F43A S3A Cl3A 109.8(7) . . ?
F43A S3A O12A 119.5(10) . . ?
O12A S3A Cl3A 109.5(7) . . ?
O13A S3A Cl3A 102.9(7) . . ?
O13A S3A F43A 106.8(9) . . ?
O13A S3A O12A 107.0(9) . . ?
F44A S4A Cl4A 101.7(11) . . ?
F44A S4A O15A 101.0(16) . . ?
O14A S4A Cl4A 111.4(15) . . ?
O14A S4A F44A 128.2(18) . . ?
O14A S4A O15A 114.1(17) . . ?
O15A S4A Cl4A 94.8(11) . . ?
F44B S4B Cl4B 105.4(17) . . ?
O14B S4B Cl4B 103.0(16) . . ?
O14B S4B F44B 101.6(19) . . ?
O15B S4B Cl4B 106(2) . . ?
O15B S4B F44B 126(2) . . ?
O15B S4B O14B 113(2) . . ?
F43B S3B Cl3B 124(2) . . ?
O12B S3B Cl3B 94(3) . . ?
O12B S3B F43B 117(3) . . ?
O12B S3B O13B 135(4) . . ?
O13B S3B Cl3B 98(2) . . ?
O13B S3B F43B 92(3) . . ?

loop_
_geom_torsion_atom_site_label_1
_geom_torsion_atom_site_label_2
_geom_torsion_atom_site_label_3
_geom_torsion_atom_site_label_4
_geom_torsion
_geom_torsion_site_symmetry_1
_geom_torsion_site_symmetry_2
_geom_torsion_site_symmetry_3
_geom_torsion_site_symmetry_4
_geom_torsion_publ_flag
Xe1 N1 C1 F1 -4.2(6) . . . . ?
Xe1 N1 C1 C2 173.3(4) . . . . ?
Xe1 N1 C5 F5 8.1(7) . . . . ?
Xe1 N1 C5 C4 -172.6(4) . . . . ?
F1 C1 C2 F2 -1.6(8) . . . . ?
F1 C1 C2 C3 176.8(5) . . . . ?
F2 C2 C3 F3 -1.0(8) . . . . ?
F2 C2 C3 C4 179.7(5) . . . . ?
F3 C3 C4 F4 0.3(8) . . . . ?
F3 C3 C4 C5 179.9(5) . . . . ?
F4 C4 C5 F5 -1.6(9) . . . . ?
F4 C4 C5 N1 179.1(5) . . . . ?
F7 Te1 O1 Xe1 128.2(4) . . . . ?
F8 Te1 O1 Xe1 38.2(4) . . . . ?
F9 Te1 O1 Xe1 -50.9(4) . . . . ?
F10 Te1 O1 Xe1 -143.0(4) . . . . ?
F12 Te2 O2 Sb1 -68.8(3) . . . . ?
F13 Te2 O2 Sb1 22.1(3) . . . . ?
F14 Te2 O2 Sb1 -156.6(3) . . . . ?
F15 Te2 O2 Sb1 113.3(3) . . . . ?
F17 Te3 O3 Sb1 -162.4(3) . . . . ?
F18 Te3 O3 Sb1 107.8(3) . . . . ?
F19 Te3 O3 Sb1 17.1(3) . . . . ?
F20 Te3 O3 Sb1 -72.6(3) . . . . ?
F22 Te4 O4 Sb1 156.3(3) . . . . ?
F23 Te4 O4 Sb1 66.7(3) . . . . ?
F24 Te4 O4 Sb1 -23.4(3) . . . . ?
F25 Te4 O4 Sb1 -113.9(3) . . . . ?
F27 Te5 O5 Sb1 160.0(3) . . . . ?
F28 Te5 O5 Sb1 -109.7(3) . . . . ?
F29 Te5 O5 Sb1 -19.0(3) . . . . ?
F30 Te5 O5 Sb1 71.1(3) . . . . ?
F32 Te6 O6 Sb1 -116.6(3) . . . . ?
F33 Te6 O6 Sb1 153.0(3) . . . . ?
F34 Te6 O6 Sb1 64.8(3) . . . . ?
F35 Te6 O6 Sb1 -25.1(3) . . . . ?
F37 Te7 O7 Sb1 -62.0(3) . . . . ?
F38 Te7 O7 Sb1 27.4(3) . . . . ?
F39 Te7 O7 Sb1 118.2(3) . . . . ?
F40 Te7 O7 Sb1 -152.1(3) . . . . ?
N1 C1 C2 F2 -178.9(5) . . . . ?
N1 C1 C2 C3 -0.5(9) . . . . ?
C1 N1 C5 F5 -178.0(5) . . . . ?
C1 N1 C5 C4 1.4(8) . . . . ?
C1 C2 C3 F3 -179.4(5) . . . . ?
C1 C2 C3 C4 1.3(8) . . . . ?
C2 C3 C4 F4 179.6(5) . . . . ?
C2 C3 C4 C5 -0.8(8) . . . . ?
C3 C4 C5 F5 178.7(5) . . . . ?
C3 C4 C5 N1 -0.6(9) . . . . ?
C5 N1 C1 F1 -178.3(5) . . . . ?
C5 N1 C1 C2 -0.8(8) . . . . ?

_shelx_res_file                  
;
TITL run_P-1_b.res in P-1
    (xetfnc5f5)(sbtf6).res
    created by SHELXL-2019/1 at 16:03:32 on 20-Oct-2023
REM Old TITL run_P-1 in P-1
REM SHELXT solution in P-1: R1 0.169, Rweak 0.005, Alpha 0.057
REM <I/s> 0.000 for 0 systematic absences, Orientation as input
REM Formula found by SHELXT: C14 Cl4B F32 N2 O3 S4B Sb8 Te
CELL 0.71073 9.9625 13.7996 20.0668 102.386 95.157 93.654
ZERR 2 0.0005 0.0012 0.0018 0.002 0.002 0.002
LATT 1
SFAC C Cl F N O S Sb Te Xe
UNIT 10 6.8 86.8 2 27.6 6.8 2 14 2
RIGU
DELU
ISOR 0.001 0.002 Cl2A F44A O13B O12B

L.S. 10
PLAN  3
SIZE 0.318 0.502 0.551
TEMP -123.15
CONF
LIST 4
MORE -1
fmap 2
acta
OMIT -6 -1 5
OMIT -4 -2 3
OMIT -4 4 2
OMIT -2 -1 4
OMIT -2 0 3
OMIT -2 2 1
OMIT -1 0 1
OMIT 0 0 2
OMIT 0 1 2
OMIT 0 1 4
OMIT 2 -2 4
REM <olex2.extras>
REM <HklSrc "%.\\run_P-1_b.hkl">
REM </olex2.extras>

WGHT    0.028700   19.094601
FVAR       0.10195
XE1   9    0.662878    0.290793    0.781611    11.00000    0.02729    0.02268 =
         0.02384    0.00864    0.00516    0.00559
TE1   8    0.575898    0.314249    0.944563    11.00000    0.03411    0.03909 =
         0.02341    0.00393    0.00772    0.00608
TE2   8    0.223509    0.548912    0.382851    11.00000    0.01663    0.01475 =
         0.01736    0.00392    0.00393    0.00152
TE3   8   -0.066840    0.348211    0.185414    11.00000    0.01872    0.03022 =
         0.02110    0.00830   -0.00284    0.00643
TE4   8   -0.038393    0.231475    0.414823    11.00000    0.01392    0.02049 =
         0.01699    0.00646    0.00364    0.00161
TE5   8    0.448238    0.237903    0.418459    11.00000    0.01526    0.02070 =
         0.01681    0.00482   -0.00141    0.00437
TE6   8    0.158069    0.035220    0.222512    11.00000    0.02455    0.01585 =
         0.02095    0.00273    0.00220    0.00325
TE7   8    0.418929    0.355389    0.187227    11.00000    0.01726    0.02425 =
         0.01907    0.00686    0.00626    0.00177
SB1   7    0.191187    0.292484    0.301236    11.00000    0.01099    0.01454 =
         0.01352    0.00385    0.00119    0.00192
CL1   2    0.282069    0.470919    0.612981    11.00000    0.04430    0.04509 =
         0.04764    0.01794    0.00644   -0.00124
S1    6    0.260111    0.359144    0.657885    11.00000    0.02479    0.03538 =
         0.03451    0.00753    0.00483    0.00299
F41   3    0.300227    0.276577    0.600701    11.00000    0.04686    0.04939 =
         0.04915   -0.00035    0.00600    0.01745
O8    5    0.359896    0.371163    0.713813    11.00000    0.04319    0.07518 =
         0.04088    0.01629   -0.00258    0.00266
O9    5    0.121710    0.338763    0.663225    11.00000    0.02755    0.04086 =
         0.06730    0.01594    0.01409    0.00266
S2    6    0.643848   -0.054030    0.260750    11.00000    0.02766    0.04640 =
         0.04480    0.00932    0.00121    0.00015
F42   3    0.718883   -0.006450    0.328318    11.00000    0.04855    0.05872 =
         0.05312   -0.00258   -0.00892    0.00954
O11   5    0.506487   -0.071661    0.264307    11.00000    0.03239    0.04507 =
         0.06031    0.01796   -0.00007   -0.00607
PART 3
CL2A  2    0.679367    0.029000    0.199679    10.50000    0.05758    0.05902 =
         0.05846    0.02016    0.00940   -0.00275
O10A  5    0.708403   -0.148571    0.240696    10.50000    0.04768    0.04124 =
         0.05473    0.00534    0.00454    0.01094
PART 4
CL2B  2    0.661858    0.064693    0.217875    10.50000    0.07007    0.06473 =
         0.06058    0.02324    0.00369   -0.03155
O10B  5    0.723230   -0.123779    0.222424    10.50000    0.04131    0.05456 =
         0.06586   -0.01507    0.01241   -0.00591

PART 0
F1    3    0.952136    0.234730    0.738496    11.00000    0.02640    0.03747 =
         0.03254    0.00904   -0.00076   -0.00113
F2    3    1.057539    0.118037    0.630838    11.00000    0.02053    0.03989 =
         0.05049    0.01513    0.00768    0.00826
F3    3    0.882173    0.022493    0.520301    11.00000    0.04333    0.03454 =
         0.03525    0.00866    0.01366    0.01625
F4    3    0.616649    0.048761    0.519088    11.00000    0.03587    0.03519 =
         0.03039    0.00447   -0.00498    0.00161
F5    3    0.530044    0.173623    0.629796    11.00000    0.01987    0.04110 =
         0.03122    0.01082    0.00480    0.00851
F6    3    0.555125    0.262540    1.019497    11.00000    0.07799    0.07251 =
         0.03339    0.01811    0.02081    0.00722
F7    3    0.674109    0.421641    0.999002    11.00000    0.11198    0.05998 =
         0.04400    0.00889   -0.01565   -0.01358
F8    3    0.728453    0.250117    0.934023    11.00000    0.07321    0.08663 =
         0.07805    0.05382    0.03824    0.04962
F9    3    0.480012    0.205095    0.891486    11.00000    0.12821    0.07858 =
         0.05095    0.01529   -0.01168   -0.04738
F10   3    0.425284    0.378173    0.959362    11.00000    0.06863    0.15245 =
         0.07573    0.04658    0.03382    0.05953

F11   3    0.180685    0.675232    0.420169    11.00000    0.03240    0.01651 =
         0.02711    0.00314    0.00749    0.00596
F12   3    0.146564    0.568643    0.300575    11.00000    0.02584    0.02488 =
         0.02523    0.00862   -0.00026    0.00707
F13   3    0.059300    0.502892    0.402279    11.00000    0.02172    0.02324 =
         0.04447    0.00776    0.01581    0.00168
F14   3    0.382843    0.607858    0.365062    11.00000    0.02261    0.02144 =
         0.03708    0.00443    0.00764   -0.00317
F15   3    0.300371    0.544038    0.467799    11.00000    0.04174    0.02594 =
         0.02133    0.00338   -0.00045    0.00859
F16   3   -0.166832    0.353334    0.105596    11.00000    0.04153    0.06595 =
         0.03090    0.01441   -0.01184    0.01708
F17   3   -0.145748    0.457178    0.227553    11.00000    0.04227    0.05198 =
         0.03793    0.01033   -0.00117    0.02953
F18   3   -0.205501    0.267872    0.202684    11.00000    0.02740    0.06821 =
         0.04814    0.01943   -0.01148   -0.01617
F19   3    0.006381    0.239901    0.137358    11.00000    0.04783    0.03887 =
         0.02539   -0.00183   -0.00705    0.01611
F20   3    0.064039    0.429591    0.161626    11.00000    0.04445    0.04721 =
         0.03266    0.02331    0.00369   -0.00095
F21   3   -0.183448    0.175701    0.447363    11.00000    0.02207    0.03413 =
         0.03281    0.01378    0.01094   -0.00098
F22   3    0.051634    0.244405    0.500076    11.00000    0.02557    0.04922 =
         0.01992    0.01332    0.00226    0.00137
F23   3    0.015878    0.105674    0.389850    11.00000    0.03180    0.02262 =
         0.04271    0.01196    0.01373    0.00547
F24   3   -0.141046    0.212828    0.332234    11.00000    0.02149    0.04414 =
         0.02359    0.01073   -0.00427   -0.00379
F25   3   -0.104348    0.351820    0.443061    11.00000    0.02645    0.02711 =
         0.04236    0.00946    0.01687    0.00812
F26   3    0.549025    0.236440    0.499322    11.00000    0.03153    0.03510 =
         0.02429    0.00761   -0.00870    0.00881
F27   3    0.521414    0.124517    0.379128    11.00000    0.03690    0.03814 =
         0.03223    0.00303   -0.00493    0.02339
F28   3    0.590139    0.313161    0.398738    11.00000    0.02361    0.05231 =
         0.03765    0.01747   -0.00516   -0.01030
F29   3    0.380390    0.349872    0.464741    11.00000    0.04329    0.03040 =
         0.02025   -0.00115   -0.00532    0.01653
F30   3    0.316087    0.160908    0.445549    11.00000    0.03111    0.04247 =
         0.03079    0.01964    0.00179   -0.00168
F31   3    0.201067   -0.092021    0.187526    11.00000    0.04812    0.02126 =
         0.04116   -0.00047    0.00436    0.01095
F32   3    0.076924    0.035625    0.137945    11.00000    0.06846    0.03528 =
         0.02619   -0.00280   -0.01183    0.01274
F33   3    0.001965   -0.021965    0.244360    11.00000    0.02760    0.02466 =
         0.05853    0.00741    0.00475   -0.00487
F34   3    0.241514    0.021295    0.305058    11.00000    0.02910    0.02499 =
         0.03100    0.01166    0.00117    0.00527
F35   3    0.320594    0.080868    0.200316    11.00000    0.03807    0.02903 =
         0.04506    0.01160    0.02397    0.01001
F36   3    0.558922    0.415546    0.154358    11.00000    0.03283    0.04579 =
         0.03900    0.01397    0.01645   -0.00373
F37   3    0.361677    0.479787    0.215648    11.00000    0.04343    0.02312 =
         0.04357    0.01150    0.01835    0.00404
F38   3    0.523642    0.372911    0.269350    11.00000    0.02684    0.05228 =
         0.02985    0.01136   -0.00225   -0.00863
F39   3    0.486030    0.236635    0.156615    11.00000    0.03560    0.03467 =
         0.04368    0.00974    0.02048    0.01102
F40   3    0.323732    0.343137    0.103802    11.00000    0.03368    0.05797 =
         0.02105    0.01723    0.00415    0.00393
O1    5    0.595033    0.369545    0.867593    11.00000    0.06421    0.03479 =
         0.02867    0.00906    0.01426    0.02249
O2    5    0.275784    0.425774    0.344080    11.00000    0.01473    0.01523 =
         0.01930    0.00277    0.00265    0.00102
O4    5    0.111728    0.289304    0.386465    11.00000    0.01551    0.02155 =
         0.01496    0.00516    0.00221    0.00101
O5    5    0.351260    0.236279    0.335573    11.00000    0.01598    0.01961 =
         0.01763    0.00430    0.00117    0.00573
O6    5    0.106242    0.159229    0.258996    11.00000    0.01510    0.01669 =
         0.02181    0.00291   -0.00043    0.00148
O7    5    0.272367    0.294949    0.216875    11.00000    0.01763    0.02128 =
         0.01557    0.00430    0.00396    0.00055
O3    5    0.030801    0.348705    0.268312    11.00000    0.01473    0.02305 =
         0.01863    0.00566    0.00030    0.00539
N1    4    0.743073    0.202173    0.682593    11.00000    0.02203    0.02438 =
         0.02385    0.00951    0.00592    0.00321
C1    1    0.874491    0.189545    0.682468    11.00000    0.02307    0.02261 =
         0.02917    0.01358    0.00346    0.00362
C2    1    0.926176    0.130236    0.628827    11.00000    0.02238    0.02485 =
         0.03396    0.01497    0.00755    0.00600
C3    1    0.837704    0.081412    0.573261    11.00000    0.03078    0.02356 =
         0.02794    0.01289    0.00798    0.00859
C4    1    0.701767    0.094764    0.572314    11.00000    0.02761    0.02419 =
         0.02420    0.00885    0.00022    0.00410
C5    1    0.659106    0.156233    0.628088    11.00000    0.02065    0.02476 =
         0.02801    0.01259    0.00314    0.00317
PART 6
CL3A  2    0.783639   -0.087132    1.020524    10.46457    0.10155    0.03719 =
         0.09953    0.02172    0.00026    0.01300
S3A   6    0.746108    0.043961    1.010292    10.46457    0.07868    0.03112 =
         0.02733    0.00240    0.01398    0.00563
F43A  3    0.714650    0.099678    1.071799    10.46457    0.08714    0.05504 =
         0.03718    0.00212    0.01065    0.00248
O12A  5    0.655971    0.036570    0.949154    10.46457    0.10117    0.03791 =
         0.03557    0.00692    0.00115    0.00736
O13A  5    0.869365    0.083942    0.998621    10.46457    0.08784    0.02671 =
         0.03367   -0.00439    0.01239    0.00616

PART 1
CL4A  2    1.096147    0.381503    1.000222    10.42889    0.05876    0.10977 =
         0.02996    0.01931   -0.01163   -0.00646
S4A   6    1.063806    0.334824    0.902178    10.42889    0.03544    0.04915 =
         0.02604    0.00609   -0.00361    0.00127
F44A  3    0.934668    0.378523    0.886427    10.42889    0.04065    0.04217 =
         0.04219    0.00866    0.00178    0.00319
O14A  5    1.093373    0.241221    0.882724    10.42889    0.09584    0.05966 =
         0.05446    0.00539   -0.01199    0.02748
O15A  5    1.169292    0.413144    0.886164    10.42889    0.04130    0.07451 =
         0.04931    0.02027    0.00528    0.00364

PART 2
CL4B  2    1.192264    0.378163    0.856105    10.37113    0.05768    0.08874 =
         0.06851    0.02379   -0.00973    0.00644
S4B   6    1.060635    0.349390    0.910869    10.37113    0.03927    0.04670 =
         0.06253    0.01503   -0.01747   -0.00478
F44B  3    1.112266    0.415329    0.988277    10.37113    0.04853    0.08553 =
         0.06823    0.00670   -0.01884   -0.02654
O14B  5    1.087297    0.241000    0.918829    10.37113    0.07583    0.05727 =
         0.10339    0.03046   -0.00889    0.00881
O15B  5    0.943885    0.352952    0.875949    10.37113    0.04469    0.04784 =
         0.05413   -0.00844   -0.01325    0.00803

PART 5
CL3B  2    0.754283   -0.110063    0.991424    10.13549    0.06846    0.03199 =
         0.05188    0.01368   -0.00845   -0.00852
S3B   6    0.697375    0.020858    1.003702    10.13549    0.03573    0.04994 =
         0.02563    0.00770    0.00705   -0.00115
F43B  3    0.649607    0.069599    1.061556    10.13549    0.04251    0.06469 =
         0.03402    0.00569    0.01031    0.00069
O12B  5    0.620871    0.001420    0.952866    10.13549    0.03600    0.03578 =
         0.03479    0.00769    0.00394    0.00116
O13B  5    0.816831    0.069252    1.021396    10.13549    0.02567    0.02414 =
         0.02411    0.00565    0.00313    0.00273
HKLF 4


REM  run_P-1_b.res in P-1
REM wR2 = 0.0861, GooF = S = 1.139, Restrained GooF = 1.122 for all data
REM R1 = 0.0326 for 10418 Fo > 4sig(Fo) and 0.0347 for all 10993 data
REM 847 parameters refined using 1034 restraints

END

WGHT      0.0288     19.0725

REM Highest difference peak  1.577,  deepest hole -1.177,  1-sigma level  0.184
Q1    1   0.6686 -0.0229  0.9965  11.00000  0.05    1.58
Q2    1   0.7648  0.0118  1.0221  11.00000  0.05    1.45
Q3    1   0.7036  0.0414  0.9894  11.00000  0.05    1.23
;
_shelx_res_checksum              17124
_shelx_hkl_file                  
;
  -2   0   0    7.60    0.60
  -2   0   0    7.30    0.70
   2   0   0    8.10    0.80
  -3   0   0    0.90    0.20
  -3   0   0    0.40    0.20
   3   0   0    2.10    0.50
  -4   0   0   15.90    1.30
  -4   0   0   17.00    1.40
  -5   0   0  117.29    6.80
  -5   0   0  110.19    6.90
  -6   0   0   23.10    1.90
  -6   0   0   22.40    1.80
  -7   0   0    0.20    0.30
  -7   0   0    0.60    0.50
  -7   0   0    0.10    0.40
  -8   0   0  524.65   30.40
  -8   0   0  547.45   30.40
  -8   0   0  516.95   30.50
  -9   0   0    1.40    0.80
  -9   0   0    1.20    0.70
  -9   0   0    1.40    0.60
 -10   0   0  100.99    6.80
 -10   0   0   98.09    6.60
 -10   0   0  101.39    6.70
 -11   0   0   17.60    2.00
 -11   0   0   15.00    2.40
 -11   0   0   12.80    1.80
 -12   0   0    2.50    1.00
 -12   0   0    0.50    1.20
 -12   0   0    0.90    1.10
 -12   1   0   54.19    4.50
 -12   1   0   55.39    4.70
 -12   1   0   62.59    4.60
 -11   1   0   54.19    4.40
 -11   1   0   65.49    4.60
 -11   1   0   57.49    4.60
 -10   1   0   67.89    5.10
 -10   1   0   74.49    5.10
 -10   1   0   68.49    5.00
  -9   1   0   81.19    5.80
  -9   1   0   87.59    5.70
  -9   1   0   85.29    5.70
  -8   1   0   51.69    3.80
  -8   1   0   52.79    3.80
  -7   1   0    6.50    1.00
  -7   1   0    5.70    1.00
   6  -1   0  116.49    7.20
  -6   1   0  104.29    6.50
  -6   1   0   98.19    6.50
   5  -1   0  133.49    7.60
  -5   1   0  108.19    7.30
  -5   1   0  115.49    7.10
   4  -1   0  265.17   14.60
  -4   1   0  234.78   14.30
  -4   1   0  246.58   14.30
   3  -1   0  121.29    7.20
  -3   1   0  117.59    7.10
  -3   1   0  123.09    7.10
   2  -1   0   23.20    1.50
   2  -1   0   24.60    1.60
  -2   1   0   24.10    1.50
  -2   1   0   24.00    1.50
  -2   1   0   22.80    1.50
  -2   1   0   23.70    1.60
   1  -1   0   16.10    1.00
   1  -1   0   16.50    1.00
   1  -1   0   15.40    1.10
   1  -1   0   16.30    1.10
   1  -1   0   15.10    1.00
   1  -1   0   15.50    1.00
  -1   1   0   17.40    1.10
  -1   1   0   16.50    1.10
  -1   1   0   16.00    1.00
  -1   1   0   15.90    1.00
  -1   1   0   14.80    1.00
  -1   1   0   15.40    1.00
  -1  -1   0   59.29    3.50
   1   1   0   60.29    3.50
  -2  -1   0    8.40    0.70
  -2  -1   0    9.20    0.70
   2   1   0    9.20    0.70
  -3  -1   0   53.79    3.30
  -3  -1   0   42.70    2.90
  -3  -1   0   47.80    2.90
  -4  -1   0  216.38   13.60
  -4  -1   0  249.48   13.60
  -4  -1   0  244.38   13.80
  -5  -1   0   31.90    2.30
  -5  -1   0   30.30    2.40
  -6  -1   0  958.60   54.09
  -6  -1   0 1014.20   53.99
  -6  -1   0  899.01   53.99
  -7  -1   0   84.09    5.30
  -7  -1   0   83.99    5.40
  -7  -1   0   79.69    5.30
  -8  -1   0   43.10    3.50
  -8  -1   0   50.99    3.50
  -8  -1   0   50.49    3.60
  -9  -1   0    5.60    1.10
  -9  -1   0    6.00    1.30
  -9  -1   0    6.30    1.30
 -10  -1   0    5.90    1.30
 -10  -1   0    4.60    1.10
 -10  -1   0    2.80    1.10
 -11  -1   0    0.70    1.00
 -11  -1   0    1.00    1.00
 -11  -1   0    0.60    0.70
 -12  -1   0   53.89    4.10
 -12  -1   0   53.09    4.50
 -12   2   0   13.70    2.30
 -12   2   0   13.00    2.20
 -12   2   0   16.50    2.30
 -11   2   0   94.09    6.00
 -11   2   0   80.69    5.60
 -11   2   0   82.39    5.80
 -11   2   0   73.69    5.90
 -10   2   0   16.10    1.90
 -10   2   0   16.40    1.90
 -10   2   0   12.00    1.60
 -10   2   0   16.30    2.20
  -9   2   0   10.00    1.40
  -9   2   0   11.40    1.40
  -9   2   0    9.50    1.50
   8  -2   0  135.69    8.60
  -8   2   0  125.09    7.60
  -8   2   0  122.59    7.80
  -8   2   0  118.59    7.80
  -8   2   0  116.49    7.50
   7  -2   0    8.00    1.50
  -7   2   0    4.20    0.90
  -7   2   0    6.80    1.10
  -7   2   0    5.20    0.80
  -7   2   0    5.90    1.10
   6  -2   0   27.40    2.40
  -6   2   0   24.30    2.00
  -6   2   0   22.80    1.90
  -6   2   0   23.70    1.90
   5  -2   0   24.30    2.00
  -5   2   0   21.70    1.80
  -5   2   0   23.80    1.80
  -5   2   0   21.70    1.70
  -5   2   0   23.50    1.60
  -5   2   0   22.40    1.80
   4  -2   0    5.00    0.60
   4  -2   0    7.50    0.90
   4  -2   0    6.40    0.60
  -4   2   0    6.40    0.70
  -4   2   0    7.00    0.70
  -4   2   0    8.00    0.80
  -4   2   0    6.80    0.80
  -4   2   0    6.00    0.70
  -4   2   0    6.20    0.70
   3  -2   0    8.40    0.80
   3  -2   0    8.50    0.80
   3  -2   0    8.30    0.70
   3  -2   0    8.60    0.80
   3  -2   0    7.60    0.70
  -3   2   0    7.60    0.80
  -3   2   0    7.80    0.80
  -3   2   0    8.50    0.70
  -3   2   0    8.40    0.70
  -3   2   0   10.20    0.80
  -3   2   0    9.90    0.90
  -2   2   0 1183.98   66.39
   1  -2   0  190.48   11.20
   1  -2   0  191.38   11.10
   1  -2   0  196.98   11.10
   1  -2   0  189.88   11.30
   1  -2   0  204.68   11.30
   1  -2   0  199.18   11.10
  -1   2   0  194.98   11.10
  -1   2   0  190.68   11.20
  -1   2   0  209.28   11.30
  -1   2   0  189.88   11.10
  -1   2   0  196.18   11.30
  -1   2   0  198.28   11.10
   0  -2   0  869.81   48.40
   0   2   0  875.81   48.40
   0   2   0  854.41   48.50
   0   2   0  859.81   48.40
  -1  -2   0   76.49    4.30
  -1  -2   0   72.59    4.40
  -1  -2   0   74.89    4.30
  -1  -2   0   78.39    4.40
  -1  -2   0   72.59    4.30
   1   2   0   79.99    4.40
   1   2   0   70.99    4.40
   1   2   0   74.19    4.30
   1   2   0   74.79    4.30
   1   2   0   69.99    4.30
  -2  -2   0 1192.08   66.69
  -3  -2   0   90.29    4.80
  -3  -2   0   74.19    4.90
   3   2   0   82.99    4.90
  -4  -2   0   58.79    3.30
  -4  -2   0   48.60    3.40
  -5  -2   0   31.30    2.40
  -5  -2   0   35.80    2.80
  -5  -2   0   35.30    2.30
  -6  -2   0    3.40    0.70
  -6  -2   0    2.50    0.70
  -6  -2   0    3.80    0.90
  -7  -2   0    9.50    1.20
  -7  -2   0   11.80    1.40
  -7  -2   0   10.00    1.10
  -8  -2   0  612.34   34.90
  -8  -2   0  593.04   34.80
  -8  -2   0  617.54   34.60
  -9  -2   0   35.90    2.90
  -9  -2   0   34.30    2.90
  -9  -2   0   32.80    2.60
 -10  -2   0   11.20    1.50
 -10  -2   0   13.40    1.70
 -10  -2   0   11.00    1.70
 -11  -2   0    7.30    1.40
 -11  -2   0    8.40    1.60
 -11  -2   0    8.70    1.50
 -12  -2   0   93.79    6.40
 -12  -2   0   81.79    6.00
 -12   3   0  127.79    8.80
 -12   3   0  131.69    8.80
 -12   3   0  133.79    9.00
 -12   3   0  126.79    8.60
 -12   3   0  143.09    9.00
 -11   3   0   17.30    2.10
 -11   3   0   18.20    2.10
 -11   3   0   15.50    2.40
 -11   3   0   17.90    2.00
 -11   3   0   18.00    2.20
 -10   3   0   32.70    2.80
 -10   3   0   25.80    2.60
 -10   3   0   29.50    2.60
 -10   3   0   26.10    2.70
   9  -3   0    3.30    1.40
  -9   3   0    1.20    0.60
  -9   3   0    0.90    0.60
  -9   3   0    1.70    0.80
   8  -3   0   10.90    2.00
  -8   3   0    4.10    0.90
  -8   3   0    4.20    1.10
  -8   3   0    6.80    1.20
  -8   3   0    6.00    1.20
   7  -3   0   52.29    3.80
  -7   3   0   45.60    3.40
  -7   3   0   42.80    3.30
  -7   3   0   45.60    3.30
   6  -3   0    1.90    0.70
  -6   3   0    1.00    0.60
  -6   3   0    2.00    0.60
  -6   3   0    2.50    0.70
  -6   3   0    1.50    0.50
  -6   3   0    1.20    0.60
  -6   3   0    1.40    0.50
   5  -3   0   58.79    3.70
   5  -3   0   57.99    4.00
   5  -3   0   57.99    3.70
  -5   3   0   60.49    4.00
  -5   3   0   57.39    3.90
  -5   3   0   57.49    3.90
  -5   3   0   60.19    3.70
  -5   3   0   59.19    3.90
  -5   3   0   60.69    3.70
   4  -3   0   30.10    2.10
   4  -3   0   38.10    2.40
   4  -3   0   31.70    2.30
   4  -3   0   31.50    2.20
   4  -3   0   32.50    2.40
  -4   3   0   33.20    2.40
  -4   3   0   30.80    2.20
  -4   3   0   32.20    2.20
  -4   3   0   30.60    2.30
  -4   3   0   29.50    2.30
   3  -3   0   77.89    4.80
   3  -3   0   79.39    5.00
   3  -3   0   80.29    4.80
   3  -3   0   80.69    4.90
   3  -3   0   78.69    4.90
  -3   3   0   79.99    4.80
  -3   3   0   80.59    4.90
  -3   3   0   78.99    4.80
  -3   3   0   84.09    5.10
  -3   3   0   77.99    4.80
  -3   3   0   74.79    5.00
   2  -3   0    4.80    0.50
   2  -3   0    4.50    0.60
   2  -3   0    5.50    0.60
   2  -3   0    5.40    0.70
   2  -3   0    4.60    0.50
  -2   3   0    4.50    0.60
  -2   3   0    5.50    0.60
  -2   3   0    5.00    0.60
  -2   3   0    4.80    0.80
   1  -3   0   29.10    2.00
   1  -3   0   29.80    2.10
   1  -3   0   31.50    1.90
   1  -3   0   30.40    2.00
   1  -3   0   29.60    2.00
  -1   3   0   30.70    2.20
  -1   3   0   31.20    2.00
  -1   3   0   28.30    1.90
  -1   3   0   32.40    2.20
  -1   3   0   30.10    2.00
  -1   3   0   29.30    2.00
   0  -3   0 2364.56  143.19
   0   3   0 2590.64  143.69
  -1  -3   0   21.00    1.50
  -1  -3   0   25.90    1.70
  -1  -3   0   20.90    1.60
  -1  -3   0   21.10    1.50
  -1  -3   0   22.50    1.50
   1   3   0   26.30    1.60
   1   3   0   22.70    1.50
   1   3   0   23.10    1.60
   1   3   0   19.90    1.50
   1   3   0   22.20    1.50
  -2  -3   0   40.40    2.50
  -2  -3   0   42.60    2.60
  -2  -3   0   36.50    2.50
  -2  -3   0   42.30    2.50
  -2  -3   0   39.50    2.50
   2   3   0   38.90    2.40
   2   3   0   39.40    2.50
   2   3   0   38.70    2.50
  -3  -3   0   49.80    3.10
   3   3   0   46.20    3.00
  -4  -3   0 1218.78   75.79
  -4  -3   0 1440.86   75.59
   4   3   0 1392.76   75.79
  -5  -3   0  175.58   11.40
  -5  -3   0  206.58   11.10
  -6  -3   0   81.79    5.30
  -6  -3   0   70.79    4.80
  -7  -3   0    7.30    1.10
  -7  -3   0    5.80    0.90
  -7  -3   0    8.50    1.20
  -8  -3   0  583.54   34.80
  -8  -3   0  635.94   35.10
  -8  -3   0  610.04   34.60
  -9  -3   0   94.69    6.40
  -9  -3   0   96.39    6.30
  -9  -3   0   96.79    6.10
 -10  -3   0   11.00    1.60
 -10  -3   0   11.10    1.70
 -10  -3   0    9.10    1.40
 -11  -3   0   25.80    2.50
 -11  -3   0   21.90    2.20
 -11  -3   0   25.10    2.60
 -12   4   0   65.69    5.10
 -12   4   0   72.09    5.40
 -12   4   0   67.89    5.40
 -12   4   0   73.39    5.40
 -12   4   0   65.09    5.30
 -11   4   0   85.99    5.80
 -11   4   0   74.99    5.70
 -11   4   0   75.99    5.70
 -11   4   0   76.69    5.60
  10  -4   0   64.69    5.10
 -10   4   0   52.99    4.30
 -10   4   0   53.89    4.30
 -10   4   0   55.49    4.30
 -10   4   0   51.79    4.20
   9  -4   0  121.99    8.30
  -9   4   0  106.59    7.50
  -9   4   0  126.29    8.20
  -9   4   0  114.89    7.60
  -9   4   0  112.59    7.60
   8  -4   0   12.80    1.80
  -8   4   0    8.60    1.20
  -8   4   0    7.90    1.50
  -8   4   0   10.60    1.50
  -8   4   0   13.80    2.00
  -8   4   0   10.90    1.50
  -8   4   0   12.00    1.50
   7  -4   0   23.60    2.00
   7  -4   0   27.70    2.60
   7  -4   0   29.90    2.20
  -7   4   0   27.30    2.10
  -7   4   0   30.90    2.50
  -7   4   0   28.10    2.40
  -7   4   0   28.80    2.50
  -7   4   0   29.40    2.20
  -7   4   0   25.90    2.30
   6  -4   0  589.34   35.10
   6  -4   0  638.04   35.70
   6  -4   0  626.14   35.20
  -6   4   0  615.84   35.50
  -6   4   0  653.63   35.60
  -6   4   0  621.54   35.50
  -6   4   0  627.84   35.20
  -6   4   0  632.74   35.20
  -6   4   0  588.34   35.50
   5  -4   0    0.30    0.40
   5  -4   0    0.20    0.30
   5  -4   0    1.00    0.40
   5  -4   0    0.50    0.40
   5  -4   0    1.00    0.50
  -5   4   0    0.60    0.40
  -5   4   0    0.80    0.40
  -5   4   0    1.10    0.50
  -5   4   0    0.10    0.40
  -5   4   0    2.10    0.50
  -5   4   0    1.30    0.50
   4  -4   0   16.30    1.50
   4  -4   0   16.80    1.50
   4  -4   0   13.70    1.30
   4  -4   0   15.80    1.40
  -4   4   0   13.70    1.40
  -4   4   0   14.80    1.50
  -4   4   0   16.20    1.40
  -4   4   0   16.90    1.60
  -4   4   0   15.20    1.40
  -4   4   0   14.00    1.40
   3  -4   0  271.17   15.60
   3  -4   0  266.17   15.30
   3  -4   0  263.77   15.40
   3  -4   0  266.67   15.50
   3  -4   0  264.17   15.30
  -3   4   0  251.57   15.60
  -3   4   0  273.37   15.30
  -3   4   0  283.47   15.70
  -3   4   0  265.77   15.30
  -3   4   0  259.17   15.40
   2  -4   0  282.07   16.60
   2  -4   0  288.37   16.70
   2  -4   0  281.77   16.90
   2  -4   0  289.07   16.60
   2  -4   0  289.97   16.70
   2  -4   0  285.37   16.90
  -2   4   0  290.67   16.60
  -2   4   0  290.77   16.70
  -2   4   0  285.07   16.70
  -2   4   0  327.57   17.40
  -2   4   0  287.57   16.90
  -2   4   0  293.97   16.90
   1  -4   0  296.87   17.30
   1  -4   0  304.67   17.10
   1  -4   0  299.27   17.30
   1  -4   0  292.87   16.90
   1  -4   0  308.07   17.10
  -1   4   0  301.17   17.10
  -1   4   0  302.87   17.10
  -1   4   0  285.37   17.30
  -1   4   0  293.37   17.00
  -1   4   0  295.57   16.90
  -1   4   0  302.27   17.30
   0  -4   0  208.48   12.40
   0  -4   0  223.08   12.70
   0  -4   0  223.18   12.70
   0  -4   0  221.08   12.70
   0  -4   0  227.18   12.90
   0  -4   0  217.38   12.90
   0   4   0  214.48   12.90
   0   4   0  234.08   13.10
   0   4   0  214.48   12.50
   0   4   0  220.68   12.70
   0   4   0  218.28   12.90
   0   4   0  221.58   12.70
  -1  -4   0   97.89    5.70
  -1  -4   0   98.29    5.90
  -1  -4   0   92.89    5.90
  -1  -4   0  101.19    5.70
  -1  -4   0   96.09    5.60
   1   4   0   89.39    5.80
   1   4   0   94.69    5.80
   1   4   0   96.99    5.60
   1   4   0   93.69    5.70
   1   4   0   93.49    5.70
  -2  -4   0  847.12   45.80
  -2  -4   0  842.02   45.50
  -2  -4   0  840.52   45.50
  -2  -4   0  757.52   45.70
  -2  -4   0  813.62   45.50
   2   4   0  811.12   45.50
   2   4   0  830.42   45.60
   2   4   0  813.92   45.50
   2   4   0  776.52   45.60
   2   4   0  771.42   45.60
  -3  -4   0  164.38    9.30
  -3  -4   0  164.88    9.20
  -3  -4   0  154.08    9.30
  -3  -4   0  156.48    9.20
  -3  -4   0  162.88    9.20
   3   4   0  146.49    9.20
   3   4   0  159.28    9.10
  -4  -4   0  565.94   30.30
  -4  -4   0  526.45   30.20
  -4  -4   0  532.95   30.40
   4   4   0  514.45   30.30
  -5  -4   0   27.20    1.90
   5   4   0   30.70    2.20
  -6  -4   0   22.90    1.70
  -6  -4   0   24.30    2.10
  -7  -4   0    2.20    0.50
  -7  -4   0    2.10    0.70
  -7  -4   0    0.80    0.70
  -8  -4   0   30.00    2.70
  -8  -4   0   30.80    2.80
  -8  -4   0   29.60    2.20
  -9  -4   0    1.80    0.70
  -9  -4   0    2.20    0.80
  -9  -4   0    1.60    0.80
 -10  -4   0   74.39    5.10
 -10  -4   0   66.79    4.60
 -10  -4   0   70.69    5.10
 -11  -4   0    9.80    1.40
 -11  -4   0    9.00    1.70
 -11  -4   0   10.70    1.80
 -12   5   0    4.90    1.40
 -12   5   0    3.80    1.20
 -12   5   0    6.30    1.70
 -12   5   0    6.80    1.60
 -11   5   0   64.89    5.10
 -11   5   0   72.59    5.30
 -11   5   0   68.79    5.40
 -11   5   0   63.69    5.10
  10  -5   0  575.24   31.50
 -10   5   0  527.25   30.80
 -10   5   0  491.65   30.60
 -10   5   0  521.85   30.80
 -10   5   0  517.05   30.80
   9  -5   0   38.90    3.40
  -9   5   0   32.20    2.70
  -9   5   0   35.50    3.00
  -9   5   0   33.40    3.10
  -9   5   0   32.50    2.60
  -9   5   0   32.60    3.00
  -9   5   0   32.60    3.00
   8  -5   0   21.70    2.40
   8  -5   0   19.20    1.90
   8  -5   0   20.90    1.90
  -8   5   0   17.50    2.10
  -8   5   0   21.10    2.20
  -8   5   0   26.20    2.30
  -8   5   0   20.00    2.20
  -8   5   0   19.00    1.90
  -8   5   0   23.30    2.30
   7  -5   0  269.97   15.60
   7  -5   0  236.88   14.90
   7  -5   0  263.17   15.10
  -7   5   0  261.77   15.40
  -7   5   0  260.27   15.10
  -7   5   0  262.37   15.10
  -7   5   0  251.17   15.50
  -7   5   0  252.87   15.30
  -7   5   0  261.17   15.60
   6  -5   0  222.58   13.70
   6  -5   0  220.68   13.40
   6  -5   0  230.58   13.40
   6  -5   0  250.57   13.80
   6  -5   0  232.08   13.60
  -6   5   0  221.98   13.60
  -6   5   0  216.18   13.80
  -6   5   0  235.98   13.50
  -6   5   0  228.88   13.40
  -6   5   0  223.68   13.70
  -6   5   0  234.78   13.90
   5  -5   0   76.99    4.80
   5  -5   0   75.19    4.80
   5  -5   0   75.79    5.00
   5  -5   0   73.49    5.00
   5  -5   0   80.49    5.10
  -5   5   0   71.19    5.00
  -5   5   0   76.49    4.80
  -5   5   0   79.49    5.20
  -5   5   0   70.99    4.90
  -5   5   0   72.39    5.10
   4  -5   0    6.80    1.00
   4  -5   0    5.30    0.90
   4  -5   0    5.40    1.00
   4  -5   0    4.70    0.90
  -4   5   0    4.90    0.90
  -4   5   0    4.90    1.00
  -4   5   0    7.90    1.10
  -4   5   0    4.70    0.80
  -4   5   0    6.90    1.10
  -4   5   0    5.10    0.90
   3  -5   0   72.89    4.90
   3  -5   0   70.89    4.60
   3  -5   0   72.99    4.60
   3  -5   0   71.79    4.70
  -3   5   0   69.79    4.50
  -3   5   0   74.59    4.90
  -3   5   0   69.19    4.90
  -3   5   0   75.39    4.60
  -3   5   0   67.19    4.60
  -3   5   0   74.19    4.60
   2  -5   0  663.23   36.80
   2  -5   0  654.83   36.90
   2  -5   0  633.94   37.10
   2  -5   0  658.73   36.80
  -2   5   0  657.63   36.80
  -2   5   0  653.53   37.10
  -2   5   0  634.74   37.10
  -2   5   0  660.83   36.90
  -2   5   0  627.24   36.70
  -2   5   0  654.23   36.80
   1  -5   0    1.10    0.40
   1  -5   0    1.40    0.50
   1  -5   0    0.40    0.30
   1  -5   0    0.90    0.30
   1  -5   0    1.10    0.40
   1  -5   0    1.30    0.40
  -1   5   0    2.10    0.50
  -1   5   0    2.30    0.60
  -1   5   0    0.40    0.20
  -1   5   0    0.40    0.40
  -1   5   0    1.00    0.40
  -1   5   0    0.60    0.30
   0  -5   0   56.09    3.50
   0  -5   0   61.19    3.80
   0  -5   0   65.99    4.10
   0  -5   0   59.49    4.10
   0  -5   0   57.79    3.80
   0  -5   0   59.09    3.80
   0   5   0   57.39    3.80
   0   5   0   58.89    3.80
   0   5   0   59.89    4.00
   0   5   0   60.49    4.00
   0   5   0   59.09    3.50
   0   5   0   55.79    3.70
  -1  -5   0  167.08   10.10
  -1  -5   0  170.48   10.10
  -1  -5   0  162.98    9.80
  -1  -5   0  187.08   10.50
  -1  -5   0  168.98    9.70
  -1  -5   0  163.38    9.90
   1   5   0  163.68    9.80
   1   5   0  172.38   10.00
   1   5   0  166.98    9.70
   1   5   0  158.18   10.00
   1   5   0  167.18    9.80
  -2  -5   0   29.90    2.40
  -2  -5   0   29.20    2.10
  -2  -5   0   30.30    2.10
  -2  -5   0   27.50    2.20
  -2  -5   0   31.10    2.10
   2   5   0   29.00    2.10
   2   5   0   26.70    2.10
   2   5   0   29.10    2.10
   2   5   0   32.10    2.10
  -3  -5   0  224.88   13.60
  -3  -5   0  240.38   13.70
  -3  -5   0  235.38   13.40
  -3  -5   0  235.18   13.40
  -3  -5   0  235.78   13.40
   3   5   0  229.78   13.40
   3   5   0  232.38   13.50
   3   5   0  231.18   13.40
  -4  -5   0   76.39    4.70
  -4  -5   0   75.59    4.80
  -4  -5   0   75.49    4.80
  -4  -5   0   78.99    4.60
   4   5   0   69.79    4.70
  -5  -5   0    0.70    0.30
  -5  -5   0    1.20    0.50
   5   5   0    1.50    0.50
  -6  -5   0   59.39    4.10
  -7  -5   0    3.90    1.00
  -8  -5   0   94.29    6.20
  -8  -5   0   88.29    5.40
  -8  -5   0   83.29    5.90
  -9  -5   0    6.70    1.00
  -9  -5   0    6.60    1.30
  -9  -5   0    6.30    1.40
 -10  -5   0   69.99    5.10
 -10  -5   0   71.49    4.60
 -10  -5   0   69.99    5.10
 -11  -5   0   13.80    2.00
 -11  -5   0   15.30    1.60
 -11  -5   0   17.90    2.10
  11  -6   0  183.78   11.70
 -11   6   0  166.08   11.10
 -11   6   0  152.28   10.90
 -11   6   0  174.88   10.90
 -11   6   0  160.48   10.80
  10  -6   0  265.97   16.10
 -10   6   0  271.77   15.80
 -10   6   0  256.57   16.00
 -10   6   0  243.48   15.10
 -10   6   0  251.57   15.80
 -10   6   0  246.08   15.60
 -10   6   0  246.98   15.00
   9  -6   0   13.70    2.00
   9  -6   0   12.30    1.40
   9  -6   0   11.20    1.40
  -9   6   0   13.80    1.90
  -9   6   0    9.60    1.70
  -9   6   0   10.60    1.70
  -9   6   0   11.60    2.10
  -9   6   0   11.70    1.90
  -9   6   0   11.50    1.50
   8  -6   0   53.99    3.70
   8  -6   0   46.30    3.60
  -8   6   0   51.89    3.90
  -8   6   0   52.89    4.30
  -8   6   0   51.99    4.20
  -8   6   0   51.09    3.70
  -8   6   0   52.19    4.00
   7  -6   0    1.80    0.70
   7  -6   0    1.60    0.80
  -7   6   0    1.30    0.70
  -7   6   0    1.20    0.50
  -7   6   0    2.40    0.80
  -7   6   0    1.90    0.90
  -7   6   0    2.80    1.00
  -7   6   0    0.90    0.70
   6  -6   0  288.47   17.90
   6  -6   0  330.47   18.10
   6  -6   0  309.37   17.70
   6  -6   0  289.47   17.50
  -6   6   0  287.07   17.70
  -6   6   0  320.17   17.70
  -6   6   0  311.97   18.20
  -6   6   0  289.37   17.90
  -6   6   0  302.97   17.60
  -6   6   0  292.37   18.10
   5  -6   0   33.50    2.90
   5  -6   0   37.00    2.80
   5  -6   0   33.40    2.60
   5  -6   0   36.30    3.00
   5  -6   0   35.00    2.60
  -5   6   0   31.40    2.90
  -5   6   0   35.30    2.70
  -5   6   0   36.10    3.10
  -5   6   0   36.40    2.80
  -5   6   0   33.60    2.60
  -5   6   0   36.20    2.70
   4  -6   0 1046.10   56.99
   4  -6   0 1043.20   56.59
   4  -6   0  958.60   56.79
   4  -6   0  992.20   56.49
   4  -6   0  990.40   56.69
  -4   6   0  951.00   56.69
  -4   6   0 1046.40   56.59
  -4   6   0  951.90   56.49
  -4   6   0 1010.10   56.59
  -4   6   0  979.40   56.99
  -4   6   0 1049.49   57.09
   3  -6   0   18.80    1.70
   3  -6   0   17.80    1.70
   3  -6   0   21.30    2.00
   3  -6   0   18.90    1.90
  -3   6   0   19.80    1.80
  -3   6   0   20.30    2.00
  -3   6   0   19.60    1.60
  -3   6   0   20.80    2.00
  -3   6   0   18.10    1.70
  -3   6   0   20.30    1.70
   2  -6   0  386.66   22.80
   2  -6   0  415.46   22.80
   2  -6   0  389.26   23.10
   2  -6   0  391.56   22.80
   2  -6   0  402.16   23.20
  -2   6   0  392.66   23.10
  -2   6   0  394.96   22.60
  -2   6   0  392.36   22.80
  -2   6   0  395.86   22.90
  -2   6   0  397.76   23.10
  -2   6   0  403.06   22.70
   1  -6   0  217.78   13.00
   1  -6   0  206.48   12.60
   1  -6   0  225.58   12.60
   1  -6   0  217.48   12.60
   1  -6   0  215.58   13.00
  -1   6   0  219.38   13.00
  -1   6   0  213.58   12.70
  -1   6   0  215.28   12.60
  -1   6   0  209.08   12.40
  -1   6   0  206.28   12.90
  -1   6   0  219.18   12.60
  -1   6   0  215.98   12.50
   0  -6   0    0.00    0.30
   0  -6   0    0.90    0.50
   0  -6   0    0.50    0.40
   0  -6   0    0.30    0.50
   0  -6   0    1.00    0.50
   0   6   0    1.10    0.60
   0   6   0    0.90    0.40
   0   6   0    0.70    0.50
   0   6   0    1.00    0.30
   0   6   0    0.60    0.30
   0   6   0    0.40    0.40
  -1  -6   0  119.59    7.30
  -1  -6   0  121.29    7.70
  -1  -6   0  118.99    7.60
  -1  -6   0  116.19    7.30
  -1  -6   0  126.29    7.30
  -1  -6   0  121.89    7.20
   1   6   0  127.29    7.60
   1   6   0  123.89    7.20
   1   6   0  119.39    7.80
   1   6   0  120.49    7.30
   1   6   0  115.89    7.30
  -2  -6   0  268.37   15.00
  -2  -6   0  258.87   15.20
  -2  -6   0  255.37   14.90
  -2  -6   0  261.27   14.90
  -2  -6   0  261.87   15.30
   2   6   0  252.17   14.90
   2   6   0  252.77   15.10
   2   6   0  251.37   14.80
   2   6   0  265.57   15.10
   2   6   0  251.77   14.90
  -3  -6   0   13.60    1.30
  -3  -6   0   13.60    1.30
  -3  -6   0   14.30    1.30
  -3  -6   0   13.10    2.10
  -3  -6   0   12.80    1.40
   3   6   0   14.60    1.30
   3   6   0   14.10    1.20
   3   6   0   13.50    1.30
   3   6   0   14.00    1.20
   3   6   0   13.80    1.40
  -4  -6   0   15.90    1.40
  -4  -6   0   18.90    1.60
  -4  -6   0   14.90    2.00
  -4  -6   0   15.80    1.60
   4   6   0   18.00    1.40
   4   6   0   16.10    1.40
   4   6   0   16.20    1.50
  -5  -6   0   13.30    1.30
  -5  -6   0   12.70    1.30
  -5  -6   0   11.60    1.40
   5   6   0   12.60    1.30
  -6  -6   0    7.50    1.00
  -6  -6   0    9.90    1.20
  -6  -6   0    9.00    1.30
   6   6   0    9.20    1.20
  -7  -6   0   31.10    2.40
  -7  -6   0   32.40    2.60
  -7  -6   0   28.80    2.30
  -8  -6   0    6.50    1.20
  -9  -6   0   37.10    3.20
  -9  -6   0   36.80    3.10
 -10  -6   0   20.60    2.40
 -10  -6   0   18.60    2.20
 -11  -6   0   62.59    4.60
 -11  -6   0   52.89    4.80
  11  -7   0   34.20    3.90
 -11   7   0   39.10    5.10
 -11   7   0   38.50    3.60
 -11   7   0   38.40    3.70
 -11   7   0   38.50    3.90
 -10   7   0    2.80    0.90
 -10   7   0    1.60    0.70
 -10   7   0    2.10    1.20
 -10   7   0    2.20    1.00
 -10   7   0    2.30    0.90
   9  -7   0  168.78   10.20
   9  -7   0  176.28   10.90
   9  -7   0  153.58   10.10
  -9   7   0  169.48   12.20
  -9   7   0  158.38   10.20
  -9   7   0  200.58   12.80
  -9   7   0  166.38   10.40
  -9   7   0  162.18   10.50
  -9   7   0  156.78   10.80
   8  -7   0  174.68   11.10
   8  -7   0  164.88   10.50
   8  -7   0  182.78   10.70
  -8   7   0  177.18   10.80
  -8   7   0  163.78   10.80
  -8   7   0  181.08   11.40
  -8   7   0  166.88   10.60
  -8   7   0  189.18   11.10
  -8   7   0  169.58   11.30
   7  -7   0    0.70    0.70
   7  -7   0    0.60    0.50
   7  -7   0    1.00    0.50
   7  -7   0    1.10    0.60
   7  -7   0    1.30    0.70
  -7   7   0    0.20    0.60
  -7   7   0   -0.20    0.70
  -7   7   0    0.50    0.50
  -7   7   0    0.10    0.50
  -7   7   0    2.40    0.80
  -7   7   0    1.50    0.70
   6  -7   0  295.57   17.70
   6  -7   0  290.57   17.70
   6  -7   0  317.67   18.00
   6  -7   0  295.77   17.70
   6  -7   0  301.57   17.50
  -6   7   0  300.87   17.50
  -6   7   0  290.57   18.00
  -6   7   0  304.07   17.50
  -6   7   0  287.67   17.50
  -6   7   0  282.77   17.70
  -6   7   0  305.37   18.10
   5  -7   0  140.59    9.10
   5  -7   0  142.89    9.20
   5  -7   0  147.09    9.00
   5  -7   0  143.89    8.70
   5  -7   0  148.79    8.80
  -5   7   0  146.29    8.80
  -5   7   0  135.79    8.70
  -5   7   0  139.39    9.20
  -5   7   0  132.09    8.90
  -5   7   0  141.19    8.80
  -5   7   0  148.79    9.30
   4  -7   0   92.59    6.20
   4  -7   0   88.99    5.80
   4  -7   0   90.99    5.80
   4  -7   0   86.79    5.80
   4  -7   0   82.69    6.00
  -4   7   0   88.69    5.90
  -4   7   0   91.19    6.30
  -4   7   0   84.09    6.10
  -4   7   0   87.59    5.70
  -4   7   0   93.09    5.80
  -4   7   0   88.69    5.80
   3  -7   0   87.09    5.80
   3  -7   0   91.09    5.70
   3  -7   0   88.79    5.70
   3  -7   0   87.99    6.10
   3  -7   0   85.69    6.00
  -3   7   0   86.69    6.10
  -3   7   0   88.29    5.80
  -3   7   0   88.69    6.10
  -3   7   0   86.99    5.50
  -3   7   0   91.69    5.70
  -3   7   0   91.19    5.70
   2  -7   0  273.57   15.60
   2  -7   0  252.97   15.60
   2  -7   0  268.47   16.00
   2  -7   0  270.57   16.00
   2  -7   0  272.27   15.60
  -2   7   0  276.87   16.10
  -2   7   0  267.37   15.60
  -2   7   0  265.47   15.60
  -2   7   0  259.17   15.30
  -2   7   0  265.17   16.00
  -2   7   0  252.77   15.60
   1  -7   0   47.40    3.40
   1  -7   0   50.79    3.80
   1  -7   0   48.10    3.80
   1  -7   0   47.40    3.50
   1  -7   0   51.69    3.50
  -1   7   0   49.30    3.50
  -1   7   0   51.49    3.80
  -1   7   0   50.59    3.60
  -1   7   0   49.40    3.20
  -1   7   0   50.19    3.50
  -1   7   0   50.49    3.40
  -1   7   0   46.20    3.70
   0  -7   0  136.79    8.00
   0  -7   0  123.29    7.60
   0  -7   0  123.09    8.00
   0  -7   0  127.19    7.60
   0  -7   0  121.99    7.60
   0   7   0  122.19    7.40
   0   7   0  121.69    7.50
   0   7   0  121.89    7.20
   0   7   0  122.09    7.60
   0   7   0  120.99    7.90
   0   7   0  117.59    7.80
  -1  -7   0    2.50    0.70
  -1  -7   0    2.90    0.70
  -1  -7   0    2.60    0.70
  -1  -7   0    3.30    0.70
  -1  -7   0    3.50    1.00
   1   7   0    3.60    0.90
   1   7   0    4.10    0.90
   1   7   0    4.00    0.80
   1   7   0    3.20    0.70
  -2  -7   0 1425.16   77.69
  -2  -7   0 1355.56   77.99
  -2  -7   0 1365.26   78.09
  -2  -7   0 1373.46   77.79
  -2  -7   0 1404.96   77.69
  -2  -7   0 1380.96   77.59
   2   7   0 1451.75   77.89
   2   7   0 1380.36   77.69
   2   7   0 1313.17   77.59
   2   7   0 1364.46   77.59
  -3  -7   0    4.20    0.80
  -3  -7   0    3.00    0.90
  -3  -7   0    4.20    1.00
  -3  -7   0    3.70    0.70
  -3  -7   0    4.40    0.80
   3   7   0    5.00    0.90
   3   7   0    3.90    0.80
   3   7   0    7.50    1.00
   3   7   0    4.80    0.80
  -4  -7   0   47.80    3.40
  -4  -7   0   44.50    3.20
  -4  -7   0   45.30    3.50
  -4  -7   0   48.20    3.20
  -4  -7   0   45.70    3.20
   4   7   0   45.60    3.10
   4   7   0   44.40    3.20
   4   7   0   42.10    3.10
  -5  -7   0  142.69    8.50
  -5  -7   0  143.19    8.90
  -5  -7   0  146.89    8.60
  -5  -7   0  147.19    8.80
  -5  -7   0  143.89    8.50
   5   7   0  136.59    8.40
   5   7   0  138.99    8.40
   5   7   0  136.49    8.60
  -6  -7   0   65.59    4.90
  -6  -7   0   70.29    4.70
  -6  -7   0   68.99    4.60
   6   7   0   71.39    4.60
  -7  -7   0   63.19    4.20
  -7  -7   0   59.69    4.40
  -7  -7   0   56.59    4.10
  -8  -7   0   72.29    4.70
  -8  -7   0   66.79    4.80
  -8  -7   0   64.39    4.60
  -9  -7   0    8.00    1.60
  -9  -7   0    8.80    1.40
 -10  -7   0  116.09    7.80
 -10  -7   0  127.49    8.20
  11  -8   0   15.10    2.60
 -11   8   0   15.80    2.00
 -11   8   0   14.50    2.40
 -11   8   0   15.10    2.30
 -11   8   0   18.50    2.40
 -11   8   0   15.10    2.50
  10  -8   0  115.79    7.90
  10  -8   0  132.49    8.80
  10  -8   0  133.59    8.10
 -10   8   0  126.89    9.00
 -10   8   0  121.49    8.40
 -10   8   0  123.59    8.20
 -10   8   0  133.89    8.70
 -10   8   0  123.79    8.90
 -10   8   0  116.39    8.00
   9  -8   0   26.50    2.60
  -9   8   0   31.70    3.00
  -9   8   0   28.70    3.10
  -9   8   0   30.30    2.60
  -9   8   0   29.30    3.30
  -9   8   0   28.10    2.80
  -9   8   0   31.50    3.10
   8  -8   0   16.30    1.90
   8  -8   0   20.00    2.40
   8  -8   0   15.60    2.10
   8  -8   0   18.90    2.10
   8  -8   0   16.00    2.80
  -8   8   0   18.80    2.30
  -8   8   0   14.80    2.10
  -8   8   0   19.30    2.20
  -8   8   0   15.50    1.90
  -8   8   0   16.80    2.30
  -8   8   0   14.40    1.90
   7  -8   0   92.19    6.00
   7  -8   0   84.39    5.90
   7  -8   0   90.69    6.40
   7  -8   0   92.29    6.30
   7  -8   0   84.89    6.20
  -7   8   0   83.39    6.40
  -7   8   0   92.59    6.10
  -7   8   0   88.09    6.00
  -7   8   0   84.69    6.00
  -7   8   0   92.39    6.30
  -7   8   0   94.59    7.20
   6  -8   0   17.90    2.10
   6  -8   0   17.90    2.20
   6  -8   0   16.70    1.80
   6  -8   0   18.60    1.90
   6  -8   0   15.70    2.00
  -6   8   0   20.20    1.90
  -6   8   0   15.70    1.90
  -6   8   0   18.30    1.90
  -6   8   0   16.70    2.00
  -6   8   0   18.00    2.40
  -6   8   0   16.50    2.10
   5  -8   0   10.50    1.70
   5  -8   0   11.60    1.50
   5  -8   0   11.20    1.40
   5  -8   0   10.20    1.50
  -5   8   0   10.70    1.70
  -5   8   0   11.60    1.50
  -5   8   0    9.50    1.60
  -5   8   0   12.50    1.50
  -5   8   0    9.60    1.30
  -5   8   0   10.80    1.60
   4  -8   0   37.90    3.10
   4  -8   0   38.10    3.40
   4  -8   0   42.60    3.20
   4  -8   0   39.10    3.10
   4  -8   0   44.50    3.60
  -4   8   0   39.90    3.10
  -4   8   0   39.60    3.20
  -4   8   0   45.80    3.10
  -4   8   0   40.90    3.20
  -4   8   0   41.00    3.60
  -4   8   0   37.50    3.40
   3  -8   0   11.10    1.40
   3  -8   0   11.70    1.50
   3  -8   0    6.40    1.50
   3  -8   0    8.60    1.30
  -3   8   0    8.60    1.70
  -3   8   0    5.40    1.10
  -3   8   0   10.80    1.60
  -3   8   0    7.50    1.40
  -3   8   0    9.60    1.20
  -3   8   0   10.90    1.40
   2  -8   0 3325.87  188.28
   2  -8   0 3389.46  187.78
  -2   8   0 3330.07  187.68
  -2   8   0 3258.57  187.78
  -2   8   0 3254.07  187.88
  -2   8   0 3546.15  188.38
  -2   8   0 3258.27  187.48
  -2   8   0 3455.95  187.78
   1  -8   0  138.09    8.90
   1  -8   0  135.69    8.50
   1  -8   0  141.49    8.40
   1  -8   0  136.29    8.80
   1  -8   0  134.19    8.40
  -1   8   0  130.99    8.80
  -1   8   0  140.39    8.40
  -1   8   0  130.19    8.30
  -1   8   0  137.09    8.60
  -1   8   0  137.09    8.30
  -1   8   0  133.89    8.40
  -1   8   0  138.19    8.80
   0  -8   0    2.10    0.70
   0  -8   0    2.80    0.90
   0  -8   0    1.20    0.60
   0  -8   0    0.80    0.50
   0  -8   0    0.90    0.60
   0   8   0    1.40    0.60
   0   8   0   -0.20    0.50
   0   8   0    1.30    0.40
   0   8   0    1.70    0.80
   0   8   0    2.10    0.70
  -1  -8   0   38.00    3.20
  -1  -8   0   35.40    3.20
  -1  -8   0   37.70    2.80
  -1  -8   0   36.40    2.90
  -1  -8   0   36.90    2.80
   1   8   0   35.80    2.80
   1   8   0   37.20    3.10
   1   8   0   36.40    2.80
   1   8   0   43.60    2.80
   1   8   0   37.10    3.10
  -2  -8   0  163.38   10.40
  -2  -8   0  163.08    9.90
  -2  -8   0  164.48    9.80
  -2  -8   0  160.68    9.90
  -2  -8   0  165.98   10.00
  -2  -8   0  156.58   10.20
   2   8   0  158.78    9.80
   2   8   0  173.78   10.20
   2   8   0  159.18    9.70
   2   8   0  163.68   10.10
   2   8   0  165.08    9.80
  -3  -8   0  156.08    9.80
  -3  -8   0  163.08    9.50
  -3  -8   0  151.78    9.90
  -3  -8   0  153.08    9.30
  -3  -8   0  153.78    9.50
  -3  -8   0  158.08    9.40
   3   8   0  153.88    9.60
   3   8   0  160.38    9.50
   3   8   0  155.38    9.40
   3   8   0  148.09    9.30
   3   8   0  154.68    9.30
  -4  -8   0   39.50    2.80
  -4  -8   0   38.80    3.10
  -4  -8   0   38.70    2.90
  -4  -8   0   38.50    2.90
  -4  -8   0   39.70    3.30
   4   8   0   37.40    2.90
   4   8   0   40.70    3.00
   4   8   0   36.80    2.80
  -5  -8   0   28.30    2.40
  -5  -8   0   29.20    2.80
  -5  -8   0   31.50    2.40
  -5  -8   0   30.10    2.60
  -5  -8   0   28.10    2.40
   5   8   0   27.50    2.30
   5   8   0   30.00    2.30
   5   8   0   31.10    2.50
  -6  -8   0  235.38   14.20
  -6  -8   0  223.58   13.70
  -6  -8   0  236.98   13.60
  -6  -8   0  234.48   14.00
   6   8   0  230.48   13.80
  -7  -8   0    0.50    0.70
  -7  -8   0    1.20    0.70
  -7  -8   0    1.30    0.60
   7   8   0    0.50    0.70
  -8  -8   0   27.00    2.40
  -8  -8   0   24.00    2.60
  -8  -8   0   25.30    2.40
  -9  -8   0    8.60    1.50
  -9  -8   0    6.90    1.50
  -9  -8   0   10.30    1.40
 -10  -8   0    1.40    1.00
  11  -9   0  226.58   13.60
  11  -9   0  225.18   14.50
 -11   9   0  213.28   13.70
 -11   9   0  215.98   14.60
 -11   9   0  206.18   13.50
 -11   9   0  228.98   14.90
 -11   9   0  219.38   14.40
 -11   9   0  236.38   14.30
  10  -9   0    1.50    1.60
  10  -9   0    0.80    0.80
 -10   9   0    0.90    0.80
 -10   9   0    0.70    0.90
 -10   9   0    1.40    1.30
 -10   9   0    0.60    1.00
 -10   9   0    2.80    1.00
 -10   9   0    1.40    1.10
   9  -9   0    3.40    1.10
   9  -9   0    4.80    1.10
   9  -9   0    6.20    1.50
  -9   9   0    3.70    1.60
  -9   9   0    5.00    1.40
  -9   9   0    3.80    1.10
  -9   9   0    3.80    1.30
  -9   9   0    4.50    1.40
  -9   9   0    3.90    1.10
   8  -9   0    7.10    1.70
   8  -9   0    8.30    1.60
   8  -9   0    7.10    2.70
   8  -9   0    9.10    1.40
  -8   9   0    6.90    1.80
  -8   9   0    5.50    1.50
  -8   9   0    8.70    1.60
  -8   9   0    6.20    1.30
  -8   9   0    6.00    1.40
  -8   9   0    7.60    1.60
   7  -9   0    3.50    1.20
   7  -9   0    3.10    0.90
   7  -9   0    3.70    1.20
   7  -9   0    3.00    0.90
   7  -9   0    3.00    1.00
  -7   9   0    3.00    1.00
  -7   9   0    2.90    1.20
  -7   9   0    4.00    1.20
  -7   9   0    3.50    1.00
  -7   9   0    1.90    0.70
  -7   9   0    4.00    1.20
   6  -9   0  763.22   42.30
   6  -9   0  720.63   42.50
   6  -9   0  798.82   43.10
   6  -9   0  714.63   42.70
   6  -9   0  727.13   42.20
  -6   9   0  708.23   42.90
  -6   9   0  713.13   42.50
  -6   9   0  769.22   42.30
  -6   9   0  769.22   43.10
  -6   9   0  706.93   42.20
  -6   9   0  728.43   42.30
   5  -9   0    0.90    0.60
   5  -9   0    2.00    0.80
   5  -9   0    0.50    0.80
  -5   9   0    1.60    0.70
  -5   9   0    6.20    1.30
  -5   9   0    1.70    0.70
  -5   9   0    0.20    0.80
  -5   9   0    0.70    0.70
   4  -9   0    0.80    0.60
   4  -9   0   -0.20    0.50
   4  -9   0    0.40    0.60
   4  -9   0   -0.20    0.70
  -4   9   0    0.90    0.60
  -4   9   0    2.70    0.80
  -4   9   0    0.30    0.60
  -4   9   0   -0.60    0.70
  -4   9   0    1.30    0.60
  -4   9   0    0.40    0.70
   3  -9   0  129.39    8.90
   3  -9   0  128.59    8.40
   3  -9   0  132.39    8.30
   3  -9   0  133.49    8.40
   3  -9   0  139.29    8.90
  -3   9   0  125.69    8.10
  -3   9   0  140.89    9.00
  -3   9   0  131.59    8.30
  -3   9   0  138.19    8.40
  -3   9   0  121.59    8.80
  -3   9   0  129.49    8.50
   2  -9   0   14.60    1.80
   2  -9   0   14.70    2.00
   2  -9   0   17.60    1.80
   2  -9   0   13.90    1.70
   2  -9   0   14.60    1.90
  -2   9   0   13.10    1.40
  -2   9   0   13.70    1.70
  -2   9   0   18.20    1.90
  -2   9   0   16.60    2.10
  -2   9   0   12.70    1.80
  -2   9   0   10.00    1.70
   1  -9   0  283.37   17.30
   1  -9   0  288.07   16.80
   1  -9   0  286.47   16.70
   1  -9   0  303.87   17.30
   1  -9   0  280.77   16.70
  -1   9   0  281.47   16.60
  -1   9   0  263.17   16.60
  -1   9   0  299.37   17.20
  -1   9   0  265.57   17.10
  -1   9   0  278.87   16.30
  -1   9   0  274.77   16.50
   0  -9   0  184.18   11.70
   0  -9   0  188.38   11.30
   0  -9   0  179.28   11.80
   0  -9   0  192.68   11.30
   0  -9   0  185.58   11.30
   0   9   0  181.68   11.70
   0   9   0  186.68   11.70
   0   9   0  190.38   11.10
   0   9   0  180.98   11.20
   0   9   0  184.38   10.80
   0   9   0  184.78   11.20
  -1  -9   0    6.50    1.10
  -1  -9   0    6.50    1.20
  -1  -9   0    6.20    1.20
  -1  -9   0    4.60    1.00
  -1  -9   0    6.70    1.50
   1   9   0    5.70    1.00
   1   9   0    5.90    1.30
   1   9   0    5.70    1.00
   1   9   0    5.40    1.20
   1   9   0    5.90    1.10
  -2  -9   0  934.91   51.29
  -2  -9   0  881.31   51.79
  -2  -9   0  907.61   51.89
  -2  -9   0  906.81   51.39
  -2  -9   0  908.01   51.29
   2   9   0  956.40   51.59
   2   9   0  883.41   51.29
   2   9   0  879.51   51.09
   2   9   0  893.31   51.19
   2   9   0  889.71   51.59
  -3  -9   0   92.19    6.00
  -3  -9   0   90.79    6.30
  -3  -9   0   92.09    6.00
  -3  -9   0   92.69    6.10
  -3  -9   0   92.49    5.80
  -3  -9   0   86.79    6.50
   3   9   0   94.09    6.10
   3   9   0   96.19    5.90
   3   9   0   91.39    5.90
   3   9   0   92.19    5.90
   3   9   0   86.09    6.00
  -4  -9   0  508.55   29.60
  -4  -9   0  529.75   29.80
  -4  -9   0  518.55   29.80
  -4  -9   0  529.05   30.20
  -4  -9   0  522.05   29.90
  -4  -9   0  503.45   30.30
   4   9   0  508.75   29.70
   4   9   0  517.05   29.60
   4   9   0  528.05   29.70
  -5  -9   0   46.70    4.00
  -5  -9   0   50.09    3.60
  -5  -9   0   47.20    3.60
  -5  -9   0   51.29    3.90
  -5  -9   0   50.89    3.50
   5   9   0   49.50    3.60
   5   9   0   48.80    3.50
   5   9   0   50.39    3.50
  -6  -9   0    6.00    1.10
  -6  -9   0    5.80    1.00
  -6  -9   0    4.30    0.90
  -6  -9   0    4.40    1.10
  -6  -9   0    3.60    1.20
   6   9   0    4.70    1.10
  -7  -9   0    8.70    1.70
  -7  -9   0   12.80    1.60
  -7  -9   0   10.00    1.50
   7   9   0   13.90    1.60
  -8  -9   0   49.30    4.40
  -8  -9   0   55.79    4.00
  -8  -9   0   57.49    4.30
  -9  -9   0   -1.70    0.70
  -9  -9   0   -0.40    0.90
  -9  -9   0    0.40    0.60
  10 -10   0   14.20    2.10
  10 -10   0   10.50    1.90
 -10  10   0   13.50    2.40
 -10  10   0   15.00    2.90
 -10  10   0   12.20    2.10
 -10  10   0   13.40    2.50
 -10  10   0   15.90    2.30
 -10  10   0   15.10    2.20
   9 -10   0   33.20    3.10
   9 -10   0   33.30    3.40
   9 -10   0   34.70    3.10
  -9  10   0   29.10    3.10
  -9  10   0   33.40    3.50
  -9  10   0   34.90    3.90
  -9  10   0   31.60    3.70
  -9  10   0   34.50    3.10
  -9  10   0   36.70    3.40
   8 -10   0   23.80    2.50
   8 -10   0   23.80    2.70
   8 -10   0   22.20    2.60
   8 -10   0   21.20    2.40
   8 -10   0   21.60    2.70
  -8  10   0   20.60    2.40
  -8  10   0   20.10    2.50
  -8  10   0   20.00    2.50
  -8  10   0   20.00    2.30
  -8  10   0   23.30    3.20
  -8  10   0   22.30    2.90
   7 -10   0    0.70    0.70
   7 -10   0    1.30    0.80
   7 -10   0    2.50    1.80
   7 -10   0    3.00    1.20
  -7  10   0    1.30    0.70
  -7  10   0   -0.20    0.80
  -7  10   0    0.50    0.70
  -7  10   0    1.40    1.00
  -7  10   0    0.90    1.00
  -7  10   0    1.50    0.80
   6 -10   0   32.70    3.30
   6 -10   0   34.10    3.10
   6 -10   0   28.70    3.10
   6 -10   0   31.60    2.80
  -6  10   0   30.90    3.30
  -6  10   0   27.80    3.00
  -6  10   0   29.20    3.10
  -6  10   0   30.50    3.40
  -6  10   0   31.00    2.90
  -6  10   0   29.10    2.70
   5 -10   0   51.89    4.00
   5 -10   0   52.29    4.10
   5 -10   0   55.19    4.00
   5 -10   0   50.49    4.40
  -5  10   0   55.89    4.10
  -5  10   0   51.19    4.00
  -5  10   0   51.99    4.50
  -5  10   0   51.79    3.80
  -5  10   0   50.59    4.50
  -5  10   0   47.90    4.10
   4 -10   0   30.30    2.70
   4 -10   0   26.10    3.00
   4 -10   0   29.00    3.00
   4 -10   0   25.20    2.50
   4 -10   0   26.40    2.60
  -4  10   0   26.40    2.40
  -4  10   0   28.10    2.60
  -4  10   0   28.20    2.70
  -4  10   0   33.60    3.30
  -4  10   0   22.30    2.80
  -4  10   0   25.90    2.60
   3 -10   0    0.10    0.40
   3 -10   0    2.20    0.90
   3 -10   0    1.30    0.90
   3 -10   0    0.50    0.50
  -3  10   0    1.60    0.60
  -3  10   0    0.70    0.70
  -3  10   0    1.00    1.50
  -3  10   0    0.80    0.80
  -3  10   0    1.00    0.60
  -3  10   0    0.50    0.50
  -3  10   0    0.50    0.50
   2 -10   0   50.79    3.90
   2 -10   0   52.69    4.30
   2 -10   0   50.69    4.40
   2 -10   0   47.50    3.80
   2 -10   0   52.79    3.90
  -2  10   0   48.20    3.80
  -2  10   0   52.39    3.90
  -2  10   0   48.10    4.20
  -2  10   0   50.99    4.00
  -2  10   0   53.39    3.70
  -2  10   0   53.09    4.40
  -2  10   0   48.70    3.50
   1 -10   0   19.00    2.20
   1 -10   0   17.20    2.00
   1 -10   0   18.30    1.90
   1 -10   0   15.50    1.80
   1 -10   0   16.90    2.30
  -1  10   0   17.60    1.80
  -1  10   0   17.30    2.10
  -1  10   0   17.60    2.20
  -1  10   0   15.10    2.00
  -1  10   0   18.00    1.50
  -1  10   0   18.40    1.80
   0 -10   0  323.97   19.70
   0 -10   0  324.77   19.10
   0 -10   0  310.87   19.70
   0 -10   0  320.47   19.10
   0 -10   0  333.57   19.10
   0  10   0  333.17   19.10
   0  10   0  314.57   19.50
   0  10   0  344.77   19.60
   0  10   0  304.17   18.80
   0  10   0  329.07   19.00
   0  10   0  322.47   18.90
  -1 -10   0   11.10    2.10
  -1 -10   0   11.40    1.70
  -1 -10   0   11.40    1.50
  -1 -10   0   13.30    1.70
  -1 -10   0   13.90    1.60
   1  10   0   12.90    1.60
   1  10   0   11.60    1.70
   1  10   0   14.50    2.00
   1  10   0   16.80    1.70
   1  10   0   13.10    1.60
  -2 -10   0   85.49    5.70
  -2 -10   0   80.49    6.00
  -2 -10   0   81.09    5.60
  -2 -10   0   75.89    6.20
  -2 -10   0   84.49    5.60
   2  10   0   86.59    5.50
   2  10   0   85.09    5.90
   2  10   0   87.29    5.60
   2  10   0   81.79    5.90
  -3 -10   0   18.20    2.10
  -3 -10   0   16.90    1.90
  -3 -10   0   17.40    1.90
  -3 -10   0   14.00    2.20
  -3 -10   0   15.20    1.80
   3  10   0   14.60    1.80
   3  10   0   13.60    1.60
   3  10   0   15.20    1.80
   3  10   0   15.00    1.80
   3  10   0   17.80    2.00
  -4 -10   0    0.00    0.70
  -4 -10   0    0.60    0.60
  -4 -10   0    2.60    0.90
  -4 -10   0    0.20    0.60
  -4 -10   0    0.50    0.90
  -4 -10   0    0.90    0.60
   4  10   0    1.40    0.90
   4  10   0    0.10    0.50
   4  10   0    0.40    0.70
   4  10   0    1.10    0.70
   4  10   0    1.20    0.60
  -5 -10   0   32.70    2.70
  -5 -10   0   35.10    2.80
  -5 -10   0   37.90    3.20
  -5 -10   0   32.50    2.90
  -5 -10   0   28.70    3.20
   5  10   0   32.10    2.70
   5  10   0   37.90    2.90
   5  10   0   31.30    2.70
  -6 -10   0  212.58   12.60
  -6 -10   0  207.48   12.60
  -6 -10   0  211.58   12.70
  -6 -10   0  207.68   13.30
  -6 -10   0  213.38   13.20
   6  10   0  213.38   12.50
   6  10   0  202.78   12.50
   6  10   0  210.98   12.60
  -7 -10   0    1.50    0.90
  -7 -10   0    2.60    0.80
  -7 -10   0    3.40    1.00
   7  10   0    2.40    1.00
  -8 -10   0   38.40    3.80
  -8 -10   0   36.90    3.10
  -8 -10   0   44.40    3.70
  -9 -10   0    9.90    2.00
  -9 -10   0    8.10    1.70
  10 -11   0    1.00    1.20
  10 -11   0    0.60    0.90
  10 -11   0    0.30    1.20
 -10  11   0   -1.40    1.10
 -10  11   0    0.80    1.40
 -10  11   0    0.20    1.10
 -10  11   0    0.60    0.90
 -10  11   0    0.10    0.90
   9 -11   0    3.50    1.10
   9 -11   0    1.70    1.10
   9 -11   0    2.20    0.90
   9 -11   0    1.00    1.20
  -9  11   0    1.50    0.80
  -9  11   0    2.50    1.00
  -9  11   0    2.00    1.20
  -9  11   0    2.50    1.20
  -9  11   0    1.60    0.90
  -9  11   0    3.00    1.40
   8 -11   0   41.90    4.00
   8 -11   0   36.80    3.50
   8 -11   0   39.80    3.80
   8 -11   0   42.60    3.70
   8 -11   0   45.10    4.10
  -8  11   0   42.70    4.30
  -8  11   0   42.20    3.90
  -8  11   0   41.30    3.80
  -8  11   0   35.80    3.60
  -8  11   0   41.40    3.70
  -8  11   0   46.30    4.50
   7 -11   0   19.10    2.20
   7 -11   0   15.00    2.10
   7 -11   0   15.50    2.20
   7 -11   0   21.10    2.60
   7 -11   0   17.10    2.50
  -7  11   0   16.30    2.30
  -7  11   0   18.80    2.40
  -7  11   0   17.80    2.20
  -7  11   0   16.00    2.50
  -7  11   0   19.70    2.80
  -7  11   0   17.80    2.10
   6 -11   0   15.10    2.00
   6 -11   0   15.70    2.30
   6 -11   0   12.40    2.30
  -6  11   0   15.70    2.50
  -6  11   0   14.30    2.30
  -6  11   0   17.60    2.10
  -6  11   0   14.20    1.90
  -6  11   0   17.90    2.20
  -6  11   0   14.10    2.20
   5 -11   0    0.90    0.80
   5 -11   0    0.50    0.80
   5 -11   0    0.90    0.60
  -5  11   0    0.10    0.90
  -5  11   0    0.40    0.70
  -5  11   0    0.80    0.70
  -5  11   0    1.40    0.70
  -5  11   0    1.10    1.30
  -5  11   0    0.30    0.80
   4 -11   0   -0.10    0.60
   4 -11   0    0.10    0.60
   4 -11   0    0.60    0.60
   4 -11   0    0.10    0.70
   4 -11   0    0.90    0.70
  -4  11   0    2.10    0.90
  -4  11   0    0.00    0.60
  -4  11   0    0.70    1.00
  -4  11   0    0.40    0.50
  -4  11   0    0.40    0.60
  -4  11   0    1.40    0.90
  -4  11   0    1.00    0.70
   3 -11   0   48.80    3.80
   3 -11   0   46.30    3.70
   3 -11   0   49.30    4.20
   3 -11   0   45.60    4.30
   3 -11   0   46.70    3.70
  -3  11   0   48.50    3.90
  -3  11   0   44.30    4.10
  -3  11   0   46.60    3.90
  -3  11   0   50.59    4.40
  -3  11   0   41.30    3.60
  -3  11   0   47.00    3.80
  -3  11   0   43.70    3.30
   2 -11   0   21.80    2.50
   2 -11   0   24.60    2.50
   2 -11   0   24.10    3.00
   2 -11   0   24.60    2.80
   2 -11   0   29.60    2.60
  -2  11   0   23.20    2.10
  -2  11   0   25.50    2.50
  -2  11   0   23.30    2.50
  -2  11   0   23.00    2.80
  -2  11   0   26.10    3.10
   1 -11   0   12.70    1.70
   1 -11   0   10.60    2.10
   1 -11   0   13.20    1.90
   1 -11   0   14.50    1.70
   1 -11   0   14.90    2.00
  -1  11   0   12.50    1.60
  -1  11   0   11.90    1.70
  -1  11   0    9.30    3.10
  -1  11   0   11.80    1.90
  -1  11   0   11.00    1.70
  -1  11   0   14.50    1.40
   0 -11   0    1.30    0.70
   0 -11   0    0.70    0.70
   0 -11   0    0.70    1.00
   0 -11   0    1.60    0.80
   0 -11   0    2.80    0.90
   0  11   0    2.10    0.70
   0  11   0    0.10    0.60
   0  11   0    0.90    0.70
   0  11   0    0.90    0.50
   0  11   0    1.40    1.00
   0  11   0    1.40    0.80
  -1 -11   0   15.70    2.00
  -1 -11   0   16.20    2.50
  -1 -11   0   21.90    2.10
  -1 -11   0   19.10    2.10
  -1 -11   0   20.40    2.40
   1  11   0   18.80    2.50
   1  11   0   19.00    2.30
   1  11   0   17.40    2.10
   1  11   0   24.10    2.20
   1  11   0   14.70    1.90
  -2 -11   0  953.10   56.19
  -2 -11   0 1003.40   56.89
  -2 -11   0  932.91   56.89
  -2 -11   0 1014.70   56.29
  -2 -11   0  982.90   56.29
   2  11   0 1092.09   56.69
   2  11   0  967.90   55.99
   2  11   0  974.30   56.59
   2  11   0  974.60   56.09
   2  11   0  982.40   56.19
  -3 -11   0   27.70    3.00
  -3 -11   0   32.00    2.90
  -3 -11   0   29.40    3.30
  -3 -11   0   32.10    2.90
  -3 -11   0   32.90    3.00
   3  11   0   30.70    2.90
   3  11   0   34.10    2.80
   3  11   0   33.00    2.90
   3  11   0   31.60    2.80
   3  11   0   33.90    3.00
  -4 -11   0   32.10    3.60
  -4 -11   0   35.00    3.10
  -4 -11   0   41.70    3.20
  -4 -11   0   38.80    3.50
   4  11   0   31.60    3.00
   4  11   0   36.50    3.60
   4  11   0   37.50    3.00
   4  11   0   34.90    2.90
   4  11   0   37.60    3.10
  -5 -11   0    0.50    0.90
  -5 -11   0    0.60    0.90
  -5 -11   0    0.20    0.70
  -5 -11   0    0.50    0.70
  -5 -11   0    0.90    0.70
  -5 -11   0    1.60    0.80
   5  11   0    0.70    0.80
   5  11   0    0.30    0.70
   5  11   0    0.70    0.80
  -6 -11   0  116.99    8.50
  -6 -11   0  123.59    8.40
  -6 -11   0  123.89    7.90
  -6 -11   0  124.79    8.00
  -6 -11   0  119.49    7.60
  -6 -11   0  124.19    7.90
   6  11   0  121.39    7.80
   6  11   0  110.59    7.60
   6  11   0  117.19    7.60
  -7 -11   0   70.29    5.00
  -7 -11   0   75.49    5.60
  -7 -11   0   78.09    5.40
  -7 -11   0   66.99    5.10
  -7 -11   0   68.79    5.80
   7  11   0   78.39    5.20
  -8 -11   0    0.60    0.80
  -8 -11   0    1.20    0.90
   9 -12   0    2.70    1.10
   9 -12   0    2.60    1.40
   9 -12   0    1.20    1.10
   9 -12   0    1.80    1.40
  -9  12   0    0.60    1.10
  -9  12   0    3.10    1.50
  -9  12   0    0.90    1.00
  -9  12   0    1.50    1.10
  -9  12   0    3.30    1.20
  -9  12   0    1.40    1.40
   8 -12   0  136.59    9.80
   8 -12   0  172.38   10.80
   8 -12   0  143.19   10.40
   8 -12   0  161.48   10.00
  -8  12   0  138.29    9.80
  -8  12   0  156.38   11.50
  -8  12   0  139.79   10.70
  -8  12   0  157.48   10.20
  -8  12   0  154.58   10.30
  -8  12   0  144.89    9.90
   7 -12   0   16.90    2.70
   7 -12   0   14.60    2.40
   7 -12   0   14.90    2.20
   7 -12   0   13.50    2.20
   7 -12   0   14.00    2.10
  -7  12   0   17.10    2.40
  -7  12   0   13.70    2.30
  -7  12   0   14.10    2.00
  -7  12   0   16.10    2.80
  -7  12   0   11.80    2.00
  -7  12   0   13.70    2.30
   6 -12   0   17.00    2.60
   6 -12   0   17.30    2.70
   6 -12   0   21.10    2.40
   6 -12   0   13.60    2.20
  -6  12   0   14.20    2.20
  -6  12   0   22.80    3.00
  -6  12   0   16.10    2.10
  -6  12   0   16.90    2.60
  -6  12   0   16.60    2.60
  -6  12   0   16.40    2.30
   5 -12   0   11.40    2.90
   5 -12   0   16.80    2.20
   5 -12   0   15.60    2.00
  -5  12   0   14.60    2.00
  -5  12   0   13.40    2.40
  -5  12   0   16.00    2.20
  -5  12   0   18.10    2.50
  -5  12   0   16.00    2.50
  -5  12   0   14.90    1.90
   4 -12   0    0.50    0.80
   4 -12   0    0.70    0.60
   4 -12   0   -0.10    0.60
   4 -12   0    2.70    1.40
  -4  12   0    0.90    0.80
  -4  12   0    1.50    0.80
  -4  12   0    0.50    0.60
  -4  12   0    1.20    0.80
  -4  12   0    1.60    0.80
  -4  12   0    0.90    0.70
   3 -12   0  106.89    7.90
   3 -12   0  110.69    7.70
   3 -12   0   97.99    7.00
   3 -12   0  106.79    7.10
  -3  12   0   97.39    6.80
  -3  12   0   99.89    8.80
  -3  12   0   97.49    7.70
  -3  12   0   98.59    7.00
  -3  12   0   99.69    6.60
  -3  12   0  104.89    7.10
   2 -12   0  139.79    9.90
   2 -12   0  129.89    8.90
   2 -12   0  134.19    9.70
   2 -12   0  131.09    8.90
   2 -12   0  142.89    9.00
  -2  12   0  144.99    9.60
  -2  12   0  142.39    8.50
  -2  12   0  124.89    9.40
  -2  12   0  136.39    8.90
  -2  12   0  141.59    9.00
  -2  12   0  130.19    8.60
   1 -12   0    2.80    1.00
   1 -12   0    1.20    0.80
   1 -12   0    0.40    0.70
  -1  12   0    2.10    0.70
  -1  12   0    1.20    0.90
  -1  12   0    2.90    0.90
  -1  12   0    2.10    0.70
  -1  12   0    1.60    1.10
   0 -12   0  109.89    7.40
   0 -12   0  105.09    7.40
   0 -12   0  115.89    8.10
   0 -12   0  113.79    7.40
   0 -12   0  101.29    8.10
   0  12   0  114.69    7.40
   0  12   0  103.49    6.70
   0  12   0  103.39    7.80
   0  12   0  110.39    7.40
   0  12   0  115.29    7.50
   0  12   0  120.89    8.00
  -1 -12   0    3.00    1.10
  -1 -12   0    3.10    1.30
  -1 -12   0    2.90    0.80
  -1 -12   0    2.00    0.90
   1  12   0    3.20    0.90
   1  12   0    3.00    1.00
   1  12   0    2.10    1.00
   1  12   0    3.20    1.40
  -2 -12   0  334.77   19.00
  -2 -12   0  317.57   18.90
  -2 -12   0  319.97   19.60
  -2 -12   0  308.87   18.90
  -2 -12   0  299.57   19.60
   2  12   0  306.97   18.80
   2  12   0  309.77   18.60
   2  12   0  314.87   19.30
   2  12   0  305.37   18.80
   2  12   0  341.57   19.30
  -3 -12   0    1.80    1.30
  -3 -12   0    5.20    1.30
  -3 -12   0    5.20    1.20
  -3 -12   0    4.90    1.10
  -3 -12   0    7.70    1.70
   3  12   0    4.30    1.10
   3  12   0    5.00    1.10
   3  12   0    3.40    1.20
   3  12   0    6.20    1.40
  -4 -12   0    8.00    2.20
  -4 -12   0    9.50    1.90
  -4 -12   0   11.30    1.80
  -4 -12   0   11.50    1.90
  -4 -12   0   14.70    1.70
   4  12   0   11.30    1.70
   4  12   0    8.70    1.70
   4  12   0   12.00    1.80
   4  12   0    8.40    1.60
  -5 -12   0   49.60    3.70
  -5 -12   0   46.10    3.80
  -5 -12   0   38.20    4.50
  -5 -12   0   48.70    4.20
  -5 -12   0   42.90    3.70
   5  12   0   41.20    4.30
   5  12   0   46.30    3.70
   5  12   0   44.40    3.80
  -6 -12   0   76.59    6.00
  -6 -12   0   72.69    5.50
  -6 -12   0   78.59    5.30
  -6 -12   0   77.69    5.50
  -6 -12   0   85.59    5.70
   6  12   0   74.29    5.40
   6  12   0   70.19    5.30
   6  12   0   76.79    5.50
  -7 -12   0   13.00    2.00
  -7 -12   0   11.60    1.80
  -7 -12   0   12.80    2.10
  -7 -12   0    8.10    2.00
  -7 -12   0   14.10    2.00
  -7 -12   0   11.80    1.80
   7  12   0   10.00    2.20
   8 -13   0   75.89    5.90
   8 -13   0   72.69    6.00
   8 -13   0   79.39    6.70
   8 -13   0   86.99    6.20
  -8  13   0   78.99    5.90
  -8  13   0   75.19    5.90
  -8  13   0   72.19    6.10
  -8  13   0   84.69    7.20
  -8  13   0   77.49    6.30
  -8  13   0   74.49    6.70
   7 -13   0   -1.50    0.90
   7 -13   0    0.50    0.90
   7 -13   0    0.40    1.10
   7 -13   0    0.70    0.90
  -7  13   0    0.10    0.70
  -7  13   0    0.80    1.30
  -7  13   0    0.40    0.90
  -7  13   0   -0.40    0.70
  -7  13   0   -0.80    1.20
  -7  13   0    1.50    1.00
   6 -13   0    0.10    0.90
   6 -13   0   -0.90    0.90
   6 -13   0    1.10    0.80
   6 -13   0    0.30    1.20
  -6  13   0    1.40    1.00
  -6  13   0    0.50    1.30
  -6  13   0    0.10    0.90
  -6  13   0    0.90    1.00
  -6  13   0    0.20    0.80
  -6  13   0    0.00    0.70
   5 -13   0   15.00    2.20
   5 -13   0   11.70    2.00
   5 -13   0   13.40    2.00
   5 -13   0   14.00    2.70
  -5  13   0   11.70    2.10
  -5  13   0   15.40    2.20
  -5  13   0   10.80    2.40
  -5  13   0   18.20    2.50
  -5  13   0   16.30    2.20
  -5  13   0   13.00    1.90
   4 -13   0  189.28   13.70
   4 -13   0  225.68   13.20
   4 -13   0  214.38   13.30
  -4  13   0  201.58   13.30
  -4  13   0  211.48   12.70
  -4  13   0  210.18   13.10
  -4  13   0  195.08   13.70
  -4  13   0  207.68   13.10
   3 -13   0    0.40    0.80
   3 -13   0    0.30    0.70
  -3  13   0    1.10    0.90
  -3  13   0   -0.10    0.50
  -3  13   0    1.00    1.00
  -3  13   0    0.50    0.70
  -3  13   0    0.30    0.60
   2 -13   0    2.10    1.30
   2 -13   0    0.80    0.80
   2 -13   0    0.50    0.70
   2 -13   0    1.20    0.80
  -2  13   0    0.00    0.70
  -2  13   0    2.00    1.10
  -2  13   0    0.90    0.60
  -2  13   0    1.70    0.90
  -2  13   0    1.70    0.80
   1 -13   0   15.10    2.10
   1 -13   0   12.60    2.50
   1 -13   0   15.70    2.00
   1 -13   0   16.80    2.20
  -1  13   0   20.80    2.70
  -1  13   0   15.90    2.00
  -1  13   0   16.10    2.00
  -1  13   0   15.10    1.50
  -1  13   0   14.90    2.70
  -1  13   0   19.10    2.30
   0 -13   0   10.60    2.00
   0 -13   0    9.00    1.70
   0 -13   0    9.70    1.80
   0 -13   0   11.10    1.70
   0 -13   0    8.70    2.20
   0  13   0    9.90    1.20
   0  13   0   10.70    1.80
   0  13   0   11.10    2.00
   0  13   0   14.20    2.30
   0  13   0   14.30    2.10
   0  13   0   14.60    1.80
  -1 -13   0   57.79    5.00
  -1 -13   0   55.49    4.50
  -1 -13   0   53.39    5.20
  -1 -13   0   59.39    4.50
  -1 -13   0   54.09    4.40
   1  13   0   63.79    5.00
   1  13   0   59.19    4.50
   1  13   0   51.69    4.80
   1  13   0   57.79    4.30
  -2 -13   0    3.90    1.20
  -2 -13   0    4.60    1.40
  -2 -13   0    3.60    1.10
  -2 -13   0    6.90    1.40
  -2 -13   0    2.10    1.30
   2  13   0    4.30    1.30
   2  13   0    4.30    1.20
   2  13   0    3.80    1.10
  -3 -13   0   12.60    1.80
  -3 -13   0    9.70    1.90
  -3 -13   0   11.10    1.70
  -3 -13   0    9.80    2.20
  -3 -13   0   14.30    2.10
   3  13   0   15.20    2.00
   3  13   0   11.60    1.80
   3  13   0   13.00    1.90
   3  13   0   12.90    1.80
   3  13   0   12.10    1.90
  -4 -13   0   -0.30    0.90
  -4 -13   0    0.90    1.30
  -4 -13   0    5.00    1.30
  -4 -13   0    0.60    0.70
  -4 -13   0    1.60    0.70
   4  13   0    0.20    0.70
   4  13   0    1.20    1.10
   4  13   0    0.50    0.70
   4  13   0    0.90    0.90
   4  13   0    0.70    0.90
  -5 -13   0   19.40    2.30
  -5 -13   0   18.50    2.50
  -5 -13   0   21.30    2.30
  -5 -13   0   17.10    2.20
  -5 -13   0   15.20    2.70
   5  13   0   14.10    2.20
   5  13   0   18.40    2.30
   5  13   0   17.50    2.10
  -6 -13   0    2.80    1.20
  -6 -13   0    3.10    1.30
  -6 -13   0    2.00    1.80
  -6 -13   0    2.10    1.20
  -6 -13   0    5.30    1.30
   6  13   0    3.20    1.10
   6  13   0    3.70    1.20
   6  13   0    2.00    0.90
  -7 -13   0    6.40    1.40
  -7 -13   0    4.20    1.20
  -7 -13   0    2.70    1.70
  -7 -13   0    5.60    1.60
  -7 -13   0    6.30    1.50
   7  13   0    2.90    1.30
   7 -14   0   29.50    3.30
   7 -14   0   30.10    3.80
   7 -14   0   31.50    3.30
   7 -14   0   23.30    3.60
   7 -14   0   34.10    3.80
  -7  14   0   25.50    3.60
  -7  14   0   29.00    3.00
  -7  14   0   28.40    4.00
  -7  14   0   27.10    3.30
  -7  14   0   28.40    3.40
  -7  14   0   25.70    3.30
  -7  14   0   25.20    3.00
   6 -14   0   48.20    4.40
   6 -14   0   41.50    4.30
   6 -14   0   48.80    4.40
   6 -14   0   46.30    4.90
   6 -14   0   55.39    5.20
  -6  14   0   48.30    4.60
  -6  14   0   48.90    4.60
  -6  14   0   48.10    4.10
  -6  14   0   50.59    4.40
  -6  14   0   57.59    5.50
  -6  14   0   49.60    5.00
  -6  14   0   50.29    4.30
   5 -14   0    0.50    1.20
   5 -14   0    2.10    1.20
  -5  14   0    2.00    1.30
  -5  14   0    1.10    1.10
  -5  14   0    2.30    2.40
  -5  14   0    1.60    1.00
  -5  14   0    1.30    0.80
  -5  14   0    1.10    1.30
  -5  14   0    2.10    1.20
   4 -14   0   34.60    4.00
   4 -14   0   37.20    3.40
   4 -14   0   31.70    3.50
   4 -14   0   39.80    4.00
   4 -14   0   33.50    3.40
  -4  14   0   31.80    3.30
  -4  14   0   29.80    3.50
  -4  14   0   31.50    3.80
  -4  14   0   30.50    3.20
  -4  14   0   28.90    3.30
   3 -14   0   59.89    5.10
   3 -14   0   72.89    5.20
   3 -14   0   74.79    6.00
   3 -14   0   63.89    5.10
   3 -14   0   57.89    5.70
  -3  14   0   63.59    5.10
  -3  14   0   58.49    5.60
  -3  14   0   59.89    4.60
  -3  14   0   63.99    4.90
  -3  14   0   64.69    5.20
  -3  14   0   71.69    6.00
   2 -14   0    3.60    1.30
   2 -14   0    1.40    0.90
   2 -14   0    2.10    1.30
   2 -14   0    1.90    0.90
   2 -14   0    1.60    1.00
  -2  14   0    2.60    1.30
  -2  14   0    0.30    0.90
  -2  14   0    2.00    1.10
  -2  14   0    3.50    1.30
  -2  14   0    1.20    0.70
   1 -14   0    9.50    1.80
   1 -14   0    8.20    2.10
   1 -14   0    7.90    1.70
   1 -14   0    9.80    1.70
  -1  14   0    9.30    1.90
  -1  14   0    9.40    1.20
  -1  14   0    8.20    1.90
  -1  14   0    7.80    2.00
  -1  14   0   10.90    1.90
   0 -14   0    8.40    1.90
   0 -14   0    9.50    1.70
   0 -14   0    9.80    1.90
   0 -14   0    6.20    1.90
   0 -14   0    6.80    1.70
   0  14   0    6.90    1.60
   0  14   0    6.80    1.60
   0  14   0    3.90    1.50
   0  14   0    5.40    1.40
  -1 -14   0    7.10    1.50
  -1 -14   0    6.50    1.40
  -1 -14   0    6.50    1.50
  -1 -14   0    9.40    1.80
  -1 -14   0    7.10    2.10
   1  14   0    8.10    1.80
   1  14   0    7.40    1.50
   1  14   0    6.30    2.00
   1  14   0    8.10    1.60
  -2 -14   0    8.50    2.30
  -2 -14   0    5.70    1.50
  -2 -14   0    4.40    1.20
  -2 -14   0    4.40    1.40
   2  14   0    8.30    1.70
   2  14   0    5.10    1.50
   2  14   0    4.90    1.30
   2  14   0    5.50    1.70
   2  14   0    3.60    1.20
  -3 -14   0   19.90    2.50
  -3 -14   0   17.60    2.30
  -3 -14   0   14.60    2.80
  -3 -14   0   19.10    2.60
  -3 -14   0   17.80    2.30
   3  14   0   18.50    2.30
   3  14   0   17.70    2.40
   3  14   0   18.50    2.50
   3  14   0   16.80    2.30
   3  14   0   17.50    2.30
  -4 -14   0    2.40    1.30
  -4 -14   0    5.90    1.50
  -4 -14   0    2.80    1.20
  -4 -14   0    2.10    1.60
  -4 -14   0    2.90    1.20
   4  14   0    2.90    1.00
   4  14   0    2.50    1.20
   4  14   0    3.00    1.00
   4  14   0    3.80    1.10
  -5 -14   0   -0.10    1.20
  -5 -14   0   -1.00    0.80
  -5 -14   0   -0.90    0.80
  -5 -14   0    1.40    1.10
  -5 -14   0    0.00    0.80
   5  14   0    0.50    0.90
   5  14   0    0.90    1.10
   5  14   0   -1.40    1.10
  -6 -14   0   15.00    2.40
  -6 -14   0   14.10    3.00
  -6 -14   0   18.10    2.80
  -6 -14   0   18.60    2.60
  -6 -14   0   17.70    2.50
   6  14   0   16.20    2.20
   6  14   0   18.00    2.60
   6 -15   0    3.30    1.70
   6 -15   0    2.90    1.40
   6 -15   0    5.30    1.80
  -6  15   0    5.60    1.70
  -6  15   0    3.50    1.40
  -6  15   0    2.70    1.10
  -6  15   0    5.50    1.60
  -6  15   0    2.70    1.50
  -6  15   0    3.00    1.30
   5 -15   0    0.80    0.90
   5 -15   0    0.80    1.20
   5 -15   0    0.30    1.00
   5 -15   0    1.00    1.00
  -5  15   0   -0.80    1.00
  -5  15   0    0.60    0.80
  -5  15   0    1.00    1.40
  -5  15   0    1.40    1.40
  -5  15   0    1.50    1.00
  -5  15   0    0.90    1.00
   4 -15   0  102.79    7.50
   4 -15   0   99.79    8.30
   4 -15   0  114.29    9.00
   4 -15   0  100.79    7.60
   4 -15   0  104.69    7.70
  -4  15   0  114.59    8.60
  -4  15   0  103.29    8.30
  -4  15   0  100.29    7.60
  -4  15   0  103.89    7.10
  -4  15   0  103.59    7.60
   3 -15   0    7.50    3.00
   3 -15   0    3.70    1.40
   3 -15   0    4.20    1.70
   3 -15   0    3.80    1.20
   3 -15   0    4.00    1.50
  -3  15   0    7.30    1.90
  -3  15   0    9.60    3.60
  -3  15   0    4.20    1.50
  -3  15   0    2.60    1.20
  -3  15   0    3.90    1.50
  -3  15   0    3.40    1.20
   2 -15   0   12.90    2.40
   2 -15   0   15.50    2.40
   2 -15   0   20.60    3.10
  -2  15   0   23.50    3.30
  -2  15   0   14.60    2.80
  -2  15   0   17.70    2.40
  -2  15   0   19.20    2.10
  -2  15   0   17.20    2.60
  -2  15   0   22.70    3.00
   1 -15   0   23.10    3.00
   1 -15   0   23.10    2.90
   1 -15   0   23.40    2.80
   1 -15   0   28.00    3.60
  -1  15   0   21.70    2.30
  -1  15   0   22.50    3.20
  -1  15   0   31.40    3.00
  -1  15   0   23.40    2.90
  -1  15   0   32.40    3.20
   0 -15   0  304.07   18.70
   0 -15   0  292.57   19.70
   0 -15   0  287.57   18.70
   0 -15   0  317.97   18.80
   0  15   0  299.17   19.30
   0  15   0  285.47   19.30
   0  15   0  349.47   19.70
  -1 -15   0   47.80    4.10
  -1 -15   0   49.00    4.30
  -1 -15   0   49.20    4.40
  -1 -15   0   44.30    5.00
   1  15   0   50.89    4.40
   1  15   0   47.70    4.70
   1  15   0   49.50    4.30
  -2 -15   0   -1.00    0.90
  -2 -15   0    0.90    0.80
  -2 -15   0   -1.10    1.10
  -2 -15   0    0.20    1.20
  -2 -15   0    0.10    1.20
   2  15   0   -1.90    0.80
   2  15   0    1.00    1.10
   2  15   0    0.30    1.30
  -3 -15   0   34.30    4.40
  -3 -15   0   41.30    5.50
  -3 -15   0   41.80    4.60
  -3 -15   0   42.40    4.00
  -3 -15   0   46.40    4.00
   3  15   0   41.80    3.90
   3  15   0   36.90    3.90
   3  15   0   47.10    4.20
   3  15   0   43.40    4.00
  -4 -15   0   88.29    7.80
  -4 -15   0   94.49    7.30
  -4 -15   0  101.09    6.90
  -4 -15   0   95.99    7.60
  -4 -15   0   91.09    7.00
   4  15   0   90.79    6.50
   4  15   0   91.99    6.70
   4  15   0   90.59    6.70
   4  15   0   93.69    6.80
   4 -16   0  315.97   18.90
   4 -16   0  280.97   19.80
   4 -16   0  293.17   18.80
  -4  16   0  307.47   18.20
  -4  16   0  308.17   19.10
  -4  16   0  301.57   18.60
  -4  16   0  315.77   19.00
  -4  16   0  298.27   19.90
   3 -16   0    0.70    1.20
   3 -16   0    0.30    1.30
   3 -16   0    1.60    1.20
   3 -16   0    1.70    1.10
   3 -16   0    0.30    1.10
  -3  16   0    2.40    1.70
  -3  16   0   -0.30    1.20
  -3  16   0   -0.10    1.30
  -3  16   0    2.50    1.40
  -3  16   0    2.10    1.20
  -3  16   0    2.40    2.00
   2 -16   0    6.20    1.50
   2 -16   0    5.50    1.70
   2 -16   0    4.50    1.60
   2 -16   0    4.50    2.00
  -2  16   0    4.90    2.20
  -2  16   0    9.50    2.60
  -2  16   0    4.30    1.10
  -2  16   0    4.50    1.60
  -2  16   0    4.50    1.90
  -2  16   0    3.80    1.50
   1 -16   0  187.18   12.10
   1 -16   0  211.28   13.30
   1 -16   0  192.58   12.20
   1 -16   0  172.48   13.00
   1 -16   0  173.68   12.10
  -1  16   0  185.78   11.20
  -1  16   0  182.48   12.10
  -1  16   0  183.88   12.10
  -1  16   0  193.28   14.90
  -1  16   0  162.98   11.60
  -1  16   0  172.48   12.70
   0 -16   0   67.99    5.50
   0 -16   0   68.79    5.80
   0 -16   0   62.79    6.10
   0 -16   0   69.59    6.60
   0 -16   0   60.99    5.50
   0  16   0   64.29    5.50
   0  16   0   81.89    6.40
   0  16   0   56.79    5.90
   0  16   0   75.79    5.50
   0  16   0   77.09    6.00
  -1 -16   0    5.70    1.70
  -1 -16   0    4.20    1.40
  -1 -16   0    3.90    1.30
  -1 -16   0    4.20    1.50
  -1 -16   0    3.20    1.80
   1  16   0    7.70    1.70
   1  16   0    9.20    2.00
   1  16   0    5.00    1.40
   1  16   0    4.60    1.70
   1  16   0    3.70    1.60
  -2 -16   0    8.00    1.80
  -2 -16   0    6.10    1.60
  -2 -16   0    8.30    2.10
  -2 -16   0    6.00    2.20
  -2 -16   0    7.40    1.60
   2  16   0    9.60    1.80
   2  16   0    7.00    1.70
   2  16   0    7.30    1.90
  -1  17  -1   50.29    5.30
  -1  17  -1   70.49    6.30
  -1  17  -1   48.00    5.40
  -1  17  -1   60.39    5.10
  -1  17  -1   59.79    4.40
   1 -17   1   65.59    5.30
   1 -17   1   57.69    6.30
   1 -17   1   52.99    5.80
   3  16  -1  125.79    8.90
   3  16  -1  127.99    9.10
   3  16  -1  134.19    9.10
  -3 -16   1  138.89    9.10
  -3 -16   1  134.69    9.90
  -3 -16   1  115.09    9.70
  -3 -16   1  126.29    8.90
   2  16  -1   -0.90    1.00
   2  16  -1    1.40    1.70
   2  16  -1    0.40    0.90
  -2 -16   1   -0.70    0.90
  -2 -16   1   -0.40    0.80
  -2 -16   1    0.70    1.10
  -2 -16   1   -1.30    1.30
  -2 -16   1   -0.30    1.20
   1  16  -1  129.99    9.30
   1  16  -1  126.89    8.80
   1  16  -1  121.79    9.30
   1  16  -1  128.79    8.80
   1  16  -1  121.09    8.50
  -1 -16   1  134.69    9.80
  -1 -16   1  116.19    8.70
  -1 -16   1  113.89    9.60
  -1 -16   1  135.59    8.90
  -1 -16   1  130.39    8.80
   0  16  -1  136.79    9.80
   0  16  -1  169.08   10.80
   0  16  -1  132.09   10.40
   0  16  -1  165.98   10.20
   0  16  -1  142.49    9.60
   0 -16   1  143.69   10.90
   0 -16   1  146.99   10.00
   0 -16   1  131.79    9.90
   0 -16   1  151.68   10.00
   0 -16   1  141.19   10.80
  -1  16  -1   42.30    4.10
  -1  16  -1   34.80    4.10
  -1  16  -1   37.40    3.70
  -1  16  -1   33.60    3.60
  -1  16  -1   33.40    3.10
   1 -16   1   43.30    4.10
   1 -16   1   39.20    4.30
   1 -16   1   36.60    4.40
   1 -16   1   30.30    3.40
   1 -16   1   33.80    3.70
  -2  16  -1    3.60    1.40
  -2  16  -1    4.10    2.00
  -2  16  -1    3.60    1.10
  -2  16  -1    2.80    1.30
  -2  16  -1    5.80    1.70
  -2  16  -1    0.50    1.50
   2 -16   1    5.00    1.70
   2 -16   1    1.20    1.20
   2 -16   1    4.90    1.60
   2 -16   1    2.70    1.40
   2 -16   1    4.80    1.90
  -3  16  -1    6.70    1.90
  -3  16  -1    4.40    1.40
  -3  16  -1    7.30    2.20
  -3  16  -1    4.50    1.70
  -3  16  -1    4.30    1.70
   3 -16   1    3.20    1.90
   3 -16   1    4.70    1.40
   3 -16   1    3.40    1.50
   3 -16   1    5.00    1.80
   3 -16   1    4.20    1.50
  -4  16  -1  111.89    7.50
  -4  16  -1  113.39    7.90
  -4  16  -1  111.29    8.10
  -4  16  -1  136.79   10.80
  -4  16  -1  109.99    8.40
  -4  16  -1   97.59    8.60
   4 -16   1  108.89    8.10
   4 -16   1  118.99    9.10
   4 -16   1  111.59    9.00
   4 -16   1   95.99    8.00
  -5  16  -1  138.89   10.00
  -5  16  -1  142.29    9.90
  -5  16  -1  150.78    9.30
  -5  16  -1  130.79   11.80
   5 -16   1  134.59   10.60
   5 -16   1  140.99    9.80
   4  15  -1   86.19    6.00
   4  15  -1   75.09    6.00
   4  15  -1   80.49    6.00
   4  15  -1   85.29    6.20
   4  15  -1   86.59    6.20
  -4 -15   1   75.79    7.10
  -4 -15   1   86.09    7.20
  -4 -15   1   81.09    6.40
  -4 -15   1   91.49    6.30
  -4 -15   1   85.09    6.40
   3  15  -1  102.49    7.40
   3  15  -1   96.29    7.40
   3  15  -1  103.69    7.30
   3  15  -1  105.99    7.10
   3  15  -1  109.89    7.50
  -3 -15   1   95.39    8.10
  -3 -15   1  102.79    9.20
  -3 -15   1   96.39    7.30
  -3 -15   1  111.49    7.50
   2  15  -1   40.20    3.90
   2  15  -1   47.50    3.80
   2  15  -1   40.90    4.10
   2  15  -1   46.40    4.30
   2  15  -1   34.70    5.30
  -2 -15   1   42.20    3.90
  -2 -15   1   38.80    3.90
  -2 -15   1   50.49    6.30
  -2 -15   1   42.50    4.70
  -2 -15   1   43.90    4.00
   1  15  -1    5.60    1.60
   1  15  -1    4.20    1.20
   1  15  -1    3.80    1.40
  -1 -15   1    5.60    1.70
  -1 -15   1    4.50    1.40
  -1 -15   1    4.90    1.50
  -1 -15   1    3.90    1.70
  -1 -15   1    5.60    1.50
   0  15  -1  146.39    9.80
   0  15  -1  129.59    8.40
   0  15  -1  124.89    9.80
   0 -15   1  141.39   10.30
   0 -15   1  138.39    9.30
   0 -15   1  138.39    9.40
   0 -15   1  143.79    9.40
   0 -15   1  141.09   10.50
  -1  15  -1   89.89    7.40
  -1  15  -1   97.09    7.00
  -1  15  -1  104.89    7.70
  -1  15  -1   89.69    6.20
  -1  15  -1   92.39    6.90
   1 -15   1   87.39    7.60
   1 -15   1   89.79    6.90
   1 -15   1  109.39    8.10
   1 -15   1   91.29    6.90
   1 -15   1   99.49    7.00
  -2  15  -1    6.70    1.60
  -2  15  -1    6.50    1.80
  -2  15  -1    4.40    1.70
  -2  15  -1    5.20    1.20
  -2  15  -1    3.90    1.40
   2 -15   1    4.60    1.60
   2 -15   1   10.90    2.20
   2 -15   1    7.20    2.20
   2 -15   1    5.40    1.50
   2 -15   1    5.80    1.70
  -3  15  -1   40.70    6.00
  -3  15  -1   29.00    3.50
  -3  15  -1   32.50    3.40
  -3  15  -1   34.10    2.90
  -3  15  -1   29.80    3.20
  -3  15  -1   33.20    3.80
   3 -15   1   31.80    4.00
   3 -15   1   33.80    3.50
   3 -15   1   38.70    6.10
   3 -15   1   31.00    3.40
   3 -15   1   33.50    3.40
  -4  15  -1    9.20    2.10
  -4  15  -1   16.30    2.40
  -4  15  -1   13.80    2.40
  -4  15  -1   14.30    2.50
  -4  15  -1   15.90    2.90
  -4  15  -1   13.60    1.90
   4 -15   1   13.20    2.40
   4 -15   1   15.20    3.10
   4 -15   1   13.60    2.30
   4 -15   1   16.50    2.90
  -5  15  -1   12.80    2.80
  -5  15  -1    9.00    1.80
  -5  15  -1    6.00    1.80
  -5  15  -1   10.50    2.10
  -5  15  -1    9.90    1.70
  -5  15  -1    9.30    2.30
   5 -15   1   10.40    2.50
   5 -15   1   11.90    2.10
   5 -15   1    8.60    1.80
   5 -15   1   16.00    2.70
  -6  15  -1  168.28   10.90
  -6  15  -1  170.08   12.10
  -6  15  -1  169.18   11.40
  -6  15  -1  160.58   11.10
  -6  15  -1  170.98   11.30
   6 -15   1  161.58   11.10
   6 -15   1  170.78   12.10
   6 -15   1  184.38   15.80
   6 -15   1  159.38   12.00
   6  14  -1    5.90    1.40
   6  14  -1    3.80    1.50
  -6 -14   1    1.50    1.60
  -6 -14   1    2.20    1.10
  -6 -14   1    3.10    1.30
  -6 -14   1    4.10    1.50
   5  14  -1   12.90    2.00
   5  14  -1   11.10    1.90
   5  14  -1   10.10    2.00
  -5 -14   1   14.50    2.50
  -5 -14   1   13.10    2.00
  -5 -14   1   11.70    1.90
  -5 -14   1   10.00    1.90
  -5 -14   1   11.90    2.60
   4  14  -1    7.10    1.70
   4  14  -1    7.30    1.60
   4  14  -1    7.30    1.50
   4  14  -1    7.60    1.50
   4  14  -1    8.30    1.60
  -4 -14   1    5.20    1.40
  -4 -14   1    8.60    2.00
  -4 -14   1    6.90    2.10
  -4 -14   1    8.10    1.70
  -4 -14   1    5.30    1.40
   3  14  -1    1.30    0.80
   3  14  -1    2.10    1.00
   3  14  -1    3.00    1.10
   3  14  -1    4.00    1.20
   3  14  -1    3.90    1.30
  -3 -14   1    3.10    1.20
  -3 -14   1    2.20    1.00
  -3 -14   1    2.60    1.20
  -3 -14   1    3.20    1.00
  -3 -14   1    2.10    1.30
   2  14  -1   66.19    5.10
   2  14  -1   68.99    5.50
   2  14  -1   63.69    5.40
   2  14  -1   66.79    4.90
   2  14  -1   67.29    5.20
  -2 -14   1   65.29    5.20
  -2 -14   1   70.69    5.20
  -2 -14   1   70.49    5.70
  -2 -14   1   66.09    5.70
  -2 -14   1   60.69    5.80
   1  14  -1    6.00    1.30
   1  14  -1    3.30    1.30
   1  14  -1    4.40    1.20
   1  14  -1    3.40    1.20
  -1 -14   1    2.40    1.00
  -1 -14   1    3.80    1.20
  -1 -14   1    3.80    1.20
  -1 -14   1    4.00    1.70
  -1 -14   1    3.20    1.10
   0  14  -1    4.00    1.60
   0  14  -1    4.70    1.40
   0  14  -1    3.30    0.80
   0  14  -1    4.80    1.20
   0  14  -1    4.30    1.20
   0 -14   1    2.40    1.00
   0 -14   1    3.90    1.40
   0 -14   1    3.30    1.20
  -1  14  -1    1.20    0.50
  -1  14  -1    1.10    0.80
  -1  14  -1   -0.30    0.70
  -1  14  -1    1.10    0.80
  -1  14  -1    1.10    1.00
   1 -14   1    2.70    1.10
   1 -14   1    0.80    0.80
   1 -14   1    0.30    1.10
   1 -14   1    1.50    0.90
  -2  14  -1  233.68   14.80
  -2  14  -1  216.38   15.40
  -2  14  -1  236.58   14.20
  -2  14  -1  235.68   14.80
  -2  14  -1  264.17   15.90
   2 -14   1  256.97   16.10
   2 -14   1  224.48   14.80
   2 -14   1  227.88   14.80
   2 -14   1  238.68   15.80
   2 -14   1  249.18   14.90
  -3  14  -1   18.20    3.00
  -3  14  -1   14.40    2.10
  -3  14  -1   13.30    2.20
  -3  14  -1   11.70    2.40
  -3  14  -1   14.00    1.70
  -3  14  -1   12.90    2.40
   3 -14   1    9.20    2.40
   3 -14   1   13.20    2.30
   3 -14   1   16.20    2.20
   3 -14   1   14.60    2.20
  -4  14  -1   39.20    4.10
  -4  14  -1   39.60    3.60
  -4  14  -1   40.70    3.80
  -4  14  -1   43.30    4.50
  -4  14  -1   38.70    4.20
  -4  14  -1   50.59    4.90
   4 -14   1   36.00    3.80
   4 -14   1   40.40    4.40
   4 -14   1   42.20    3.90
   4 -14   1   44.20    3.90
   4 -14   1   46.20    4.50
  -5  14  -1   23.30    5.30
  -5  14  -1   19.10    2.80
  -5  14  -1   20.90    2.70
  -5  14  -1   19.90    2.30
  -5  14  -1   21.70    2.60
  -5  14  -1   19.50    2.80
   5 -14   1   23.20    3.00
   5 -14   1   22.40    3.20
   5 -14   1   18.70    3.00
   5 -14   1   17.80    2.60
   5 -14   1   23.60    3.10
  -6  14  -1   36.10    4.30
  -6  14  -1   32.80    3.40
  -6  14  -1   30.50    3.70
  -6  14  -1   29.40    3.80
  -6  14  -1   30.90    3.50
  -6  14  -1   34.20    3.20
  -6  14  -1   34.60    3.40
   6 -14   1   33.80    3.90
   6 -14   1   31.80    3.40
   6 -14   1   34.60    3.50
   6 -14   1   32.60    3.40
   6 -14   1   33.70    4.00
  -7  14  -1    0.20    1.20
  -7  14  -1    0.00    1.30
  -7  14  -1    0.60    0.90
  -7  14  -1   -0.50    1.20
  -7  14  -1    0.70    1.20
  -7  14  -1    0.70    0.90
  -7  14  -1   -1.20    1.30
   7 -14   1    2.10    1.10
   7 -14   1    0.20    1.00
   7 -14   1   -0.50    1.20
   7 -14   1    1.70    1.10
   7 -14   1    0.20    1.00
  -7 -13   1   12.00    1.80
  -7 -13   1   12.40    2.30
  -7 -13   1   11.20    1.80
  -7 -13   1    9.50    2.40
  -7 -13   1   12.20    2.00
   6  13  -1    7.10    1.50
   6  13  -1    9.70    1.60
   6  13  -1    9.40    1.50
  -6 -13   1   10.00    1.80
  -6 -13   1    9.50    2.00
  -6 -13   1   10.10    1.70
  -6 -13   1    8.10    1.70
  -6 -13   1    7.20    2.10
   5  13  -1    7.40    1.70
   5  13  -1    7.00    1.40
   5  13  -1    8.40    1.50
  -5 -13   1    9.50    1.70
  -5 -13   1   10.30    1.90
  -5 -13   1    8.10    1.50
  -5 -13   1    6.70    2.00
  -5 -13   1    8.10    1.50
   4  13  -1   24.90    2.60
   4  13  -1   29.00    2.80
   4  13  -1   25.70    2.60
   4  13  -1   27.60    2.70
   4  13  -1   24.30    2.50
  -4 -13   1   25.40    2.60
  -4 -13   1   26.30    2.90
  -4 -13   1   27.80    2.70
  -4 -13   1   26.70    3.10
  -4 -13   1   22.50    3.20
   3  13  -1   26.80    2.80
   3  13  -1   26.30    2.70
   3  13  -1   27.70    2.60
   3  13  -1   27.10    2.80
   3  13  -1   28.60    2.70
  -3 -13   1   23.80    3.20
  -3 -13   1   28.10    3.10
  -3 -13   1   27.20    2.80
  -3 -13   1   30.30    2.90
  -3 -13   1   26.90    2.60
   2  13  -1   85.89    6.50
   2  13  -1   80.49    6.00
   2  13  -1   86.09    6.00
  -2 -13   1   85.59    6.10
  -2 -13   1   93.29    6.20
  -2 -13   1   89.89    6.70
  -2 -13   1   78.69    6.70
  -2 -13   1   82.69    6.10
   1  13  -1    6.20    1.60
   1  13  -1    5.30    1.50
   1  13  -1    6.50    1.70
   1  13  -1    5.70    1.30
  -1 -13   1    4.10    1.10
  -1 -13   1    5.70    1.70
  -1 -13   1    7.20    1.50
  -1 -13   1    5.40    1.30
  -1 -13   1    4.20    1.70
   0  13  -1   68.89    5.10
   0  13  -1   61.29    4.70
   0  13  -1   59.29    5.30
   0  13  -1   65.69    5.00
   0  13  -1   72.39    5.60
   0  13  -1   67.59    4.40
   0 -13   1   59.89    5.60
   0 -13   1   68.79    5.70
   0 -13   1   65.79    5.00
   0 -13   1   68.19    5.10
   0 -13   1   71.89    5.10
  -1  13  -1   60.39    5.10
  -1  13  -1   58.29    4.60
  -1  13  -1   59.39    4.00
  -1  13  -1   55.69    4.50
  -1  13  -1   58.19    4.30
   1 -13   1   57.99    4.60
   1 -13   1   57.99    5.20
   1 -13   1   59.99    4.60
   1 -13   1   54.49    4.50
  -2  13  -1    1.40    0.90
  -2  13  -1    0.70    0.70
  -2  13  -1    1.10    0.70
  -2  13  -1    0.50    0.90
  -2  13  -1    0.20    0.70
   2 -13   1    1.60    1.20
   2 -13   1    0.30    0.80
  -3  13  -1   34.20    2.80
  -3  13  -1   33.20    3.00
  -3  13  -1   33.10    3.60
  -3  13  -1   34.60    3.30
  -3  13  -1   30.90    3.20
   3 -13   1   38.50    3.30
   3 -13   1   31.60    3.70
   3 -13   1   37.10    3.60
  -4  13  -1   13.80    1.70
  -4  13  -1   15.20    2.10
  -4  13  -1   12.80    2.30
   4 -13   1   15.10    2.10
   4 -13   1   18.20    2.30
  -5  13  -1  304.77   17.60
  -5  13  -1  263.07   16.00
  -5  13  -1  252.47   16.30
  -5  13  -1  258.37   16.50
  -5  13  -1  264.57   16.20
  -5  13  -1  268.87   16.40
  -5  13  -1  247.48   17.00
   5 -13   1  254.07   17.00
   5 -13   1  259.97   16.30
   5 -13   1  270.67   16.50
   5 -13   1  275.87   16.40
  -6  13  -1    8.00    2.30
  -6  13  -1    7.40    1.60
  -6  13  -1    7.50    2.00
  -6  13  -1    8.40    1.70
  -6  13  -1    8.10    1.90
  -6  13  -1    8.00    2.00
   6 -13   1    7.80    1.80
   6 -13   1    9.00    1.90
   6 -13   1    8.00    2.10
   6 -13   1    8.40    1.80
  -7  13  -1    0.50    0.90
  -7  13  -1    0.80    2.00
  -7  13  -1    0.10    0.80
  -7  13  -1   -0.90    1.30
  -7  13  -1    0.00    0.80
  -7  13  -1   -0.10    0.70
   7 -13   1    0.30    1.10
   7 -13   1    0.70    1.10
   7 -13   1    0.30    1.00
   7 -13   1   -0.30    0.80
  -8  13  -1  362.96   22.00
  -8  13  -1  364.86   21.70
  -8  13  -1  373.16   21.90
  -8  13  -1  380.76   23.00
  -8  13  -1  354.26   22.60
  -8  13  -1  345.07   21.50
   8 -13   1  340.47   21.50
   8 -13   1  348.97   21.80
   8 -13   1  329.17   22.20
   8 -13   1  380.76   21.80
   8 -13   1  350.36   22.70
  -8 -12   1    3.20    1.40
  -8 -12   1    4.80    1.30
   7  12  -1   11.10    1.60
  -7 -12   1    8.80    1.60
  -7 -12   1    7.80    1.60
  -7 -12   1    8.60    1.70
  -7 -12   1   10.60    2.00
  -7 -12   1    9.30    3.50
   6  12  -1   26.00    2.70
   6  12  -1   28.10    2.70
   6  12  -1   27.10    2.60
  -6 -12   1   28.20    3.00
  -6 -12   1   22.50    3.50
  -6 -12   1   30.30    2.90
  -6 -12   1   26.70    2.80
  -6 -12   1   21.10    2.60
   5  12  -1   37.20    3.30
   5  12  -1   40.10    3.30
  -5 -12   1   41.60    3.40
  -5 -12   1   41.30    3.40
  -5 -12   1   32.90    3.80
  -5 -12   1   38.60    3.70
  -5 -12   1   41.40    3.40
   4  12  -1   80.49    5.80
   4  12  -1   77.49    5.80
   4  12  -1   90.29    5.80
   4  12  -1   83.19    5.80
  -4 -12   1   75.99    6.60
  -4 -12   1   87.09    6.50
  -4 -12   1   91.09    6.10
  -4 -12   1   94.69    6.00
  -4 -12   1   83.29    6.00
   3  12  -1   -0.30    0.80
   3  12  -1    1.30    0.70
   3  12  -1    1.90    0.90
   3  12  -1    0.40    0.70
  -3 -12   1    1.30    0.70
  -3 -12   1    0.30    0.70
  -3 -12   1    0.50    0.60
  -3 -12   1    0.10    0.70
  -3 -12   1    0.00    0.90
   2  12  -1   10.80    1.80
   2  12  -1   13.30    2.00
   2  12  -1   16.40    2.00
   2  12  -1   16.90    2.30
  -2 -12   1    7.90    2.00
  -2 -12   1   12.10    1.90
  -2 -12   1   14.40    1.90
  -2 -12   1   12.60    2.00
  -2 -12   1   13.00    2.20
   1  12  -1  178.48   11.10
   1  12  -1  158.38   10.30
   1  12  -1  163.18   10.50
   1  12  -1  162.18   11.00
  -1 -12   1  163.08   11.30
  -1 -12   1  165.78   10.60
  -1 -12   1  163.08   10.60
  -1 -12   1  171.98   10.60
  -1 -12   1  177.98   11.30
   0  12  -1   36.10    3.10
   0  12  -1   38.10    3.10
   0  12  -1   43.60    3.80
   0  12  -1   31.70    2.60
   0  12  -1   29.40    3.40
   0 -12   1   37.20    3.10
   0 -12   1   33.70    3.50
   0 -12   1   42.30    4.10
   0 -12   1   34.60    3.20
  -1  12  -1  299.17   17.10
  -1  12  -1  285.27   16.60
  -1  12  -1  281.07   17.10
  -1  12  -1  318.97   18.00
  -1  12  -1  272.07   17.60
   1 -12   1  279.37   17.90
   1 -12   1  253.97   19.90
   1 -12   1  278.47   17.10
   1 -12   1  283.37   17.20
  -2  12  -1    3.60    0.90
  -2  12  -1    4.50    1.30
  -2  12  -1    4.40    1.40
  -2  12  -1    2.50    1.00
  -2  12  -1   -0.70    1.10
  -2  12  -1    2.50    0.90
   2 -12   1    1.80    1.10
   2 -12   1    4.00    1.30
   2 -12   1    1.80    1.20
   2 -12   1    2.40    1.20
  -3  12  -1    8.30    1.70
  -3  12  -1    6.80    1.40
  -3  12  -1    8.00    1.30
  -3  12  -1    6.20    1.40
   3 -12   1    5.40    1.40
   3 -12   1    9.50    1.70
   3 -12   1    7.40    1.90
   3 -12   1    6.80    1.40
  -4  12  -1  287.77   17.60
  -4  12  -1  293.47   17.50
  -4  12  -1  283.37   17.70
  -4  12  -1  283.67   18.30
  -4  12  -1  285.87   17.20
  -4  12  -1  281.37   17.70
   4 -12   1  288.17   18.30
   4 -12   1  286.87   17.60
   4 -12   1  299.77   17.60
   4 -12   1  316.27   18.50
  -5  12  -1    0.70    0.70
  -5  12  -1    0.70    0.60
  -5  12  -1    2.00    0.90
  -5  12  -1    1.50    0.80
  -5  12  -1    4.70    1.60
  -5  12  -1    0.60    1.00
   5 -12   1    1.80    1.10
   5 -12   1    0.50    0.80
   5 -12   1    1.00    0.80
   5 -12   1    1.30    0.80
  -6  12  -1   37.70    3.80
  -6  12  -1   38.90    3.40
  -6  12  -1   41.00    4.30
  -6  12  -1   51.29    4.00
  -6  12  -1   40.60    4.10
  -6  12  -1   38.20    3.60
   6 -12   1   39.90    3.70
   6 -12   1   43.90    4.20
   6 -12   1   38.60    3.60
  -7  12  -1    1.80    1.40
  -7  12  -1    0.10    1.10
  -7  12  -1    1.10    0.90
  -7  12  -1    1.10    0.90
  -7  12  -1    2.00    0.90
  -7  12  -1    0.60    0.70
   7 -12   1    1.00    1.00
   7 -12   1    0.60    0.90
   7 -12   1    1.70    1.10
   7 -12   1    0.10    0.80
   7 -12   1    1.60    1.00
  -8  12  -1   57.39    5.20
  -8  12  -1   52.99    4.50
  -8  12  -1   58.29    4.80
  -8  12  -1   54.99    4.50
  -8  12  -1   59.09    5.50
  -8  12  -1   47.20    5.00
   8 -12   1   56.39    5.00
   8 -12   1   51.59    4.50
   8 -12   1   57.59    5.20
   8 -12   1   56.29    4.90
   8 -12   1   55.79    4.60
  -9  12  -1  129.39    8.90
  -9  12  -1  124.89    8.90
  -9  12  -1  137.89   10.10
  -9  12  -1  137.89    9.30
  -9  12  -1  134.59    9.80
   9 -12   1  123.39    9.10
   9 -12   1  146.59    9.50
   9 -12   1  129.89    8.90
   9 -12   1  122.29    9.40
   9 -12   1  119.99    8.70
  -8 -11   1    3.30    1.20
  -8 -11   1   -1.10    1.30
  -7 -11   1   -0.10    1.00
  -7 -11   1    0.00    0.70
  -7 -11   1    0.80    0.70
  -7 -11   1    0.10    0.70
   6  11  -1  224.88   13.30
   6  11  -1  209.38   13.20
   6  11  -1  226.48   13.30
  -6 -11   1  219.08   13.50
  -6 -11   1  217.18   14.20
  -6 -11   1  210.88   13.10
  -6 -11   1  239.98   13.90
  -6 -11   1  217.18   14.00
  -6 -11   1  234.48   13.70
   5  11  -1   33.40    2.90
   5  11  -1   34.00    2.90
   5  11  -1   35.60    2.90
  -5 -11   1   36.90    3.00
  -5 -11   1   33.10    3.10
  -5 -11   1   35.30    3.10
  -5 -11   1   37.80    3.40
  -5 -11   1   31.10    3.40
   4  11  -1    0.30    0.60
   4  11  -1    1.20    0.80
   4  11  -1    0.30    0.80
   4  11  -1   -0.50    0.80
  -4 -11   1    0.00    0.80
  -4 -11   1    2.00    0.90
  -4 -11   1    0.40    0.70
  -4 -11   1    0.70    0.80
  -4 -11   1   -0.20    0.70
   3  11  -1  198.68   12.30
   3  11  -1  190.58   12.50
   3  11  -1  200.88   12.30
   3  11  -1  210.58   12.10
   3  11  -1  220.78   12.60
  -3 -11   1  193.98   12.40
  -3 -11   1  190.98   13.60
  -3 -11   1  214.98   12.40
  -3 -11   1  195.18   12.30
  -3 -11   1  200.48   13.00
   2  11  -1   10.60    1.90
   2  11  -1    7.60    1.50
   2  11  -1    9.60    1.70
  -2 -11   1    6.60    1.40
  -2 -11   1    8.70    1.70
  -2 -11   1    7.20    1.80
  -2 -11   1    6.90    1.80
  -2 -11   1   11.00    1.60
   1  11  -1  127.59    8.20
   1  11  -1  132.29    8.60
   1  11  -1  132.19    8.20
   1  11  -1  123.29    8.60
   1  11  -1  123.59    8.00
  -1 -11   1  136.69    8.90
  -1 -11   1  127.39    8.20
  -1 -11   1  119.79    8.80
  -1 -11   1  123.89    8.30
  -1 -11   1  124.89    8.20
   0  11  -1   15.80    1.50
   0  11  -1   16.30    1.90
   0  11  -1   19.60    2.30
   0  11  -1   16.10    2.40
   0  11  -1   17.80    1.90
   0  11  -1   22.00    2.20
   0 -11   1   16.80    2.00
   0 -11   1   18.50    2.30
   0 -11   1   20.90    2.10
   0 -11   1   16.20    2.40
   0 -11   1   16.10    1.90
  -1  11  -1   12.80    1.60
  -1  11  -1    8.20    2.30
  -1  11  -1   12.90    3.40
  -1  11  -1   10.90    1.60
  -1  11  -1   13.00    1.90
  -1  11  -1   12.70    1.30
   1 -11   1   11.50    1.80
   1 -11   1   10.00    1.60
   1 -11   1   11.10    2.10
   1 -11   1   12.40    1.60
   1 -11   1   12.00    1.60
  -2  11  -1   39.80    3.20
  -2  11  -1   35.10    3.60
  -2  11  -1   38.80    2.90
  -2  11  -1   42.20    4.00
  -2  11  -1   38.60    3.20
  -2  11  -1   43.80    3.90
   2 -11   1   42.20    3.80
   2 -11   1   38.00    3.30
   2 -11   1   36.80    3.30
   2 -11   1   40.30    3.30
   2 -11   1   38.30    3.80
  -3  11  -1   42.20    3.90
  -3  11  -1   41.60    3.60
  -3  11  -1   40.60    3.40
  -3  11  -1   45.90    3.30
  -3  11  -1   52.89    4.40
  -3  11  -1   40.60    3.50
  -3  11  -1   44.40    3.70
   3 -11   1   41.40    4.10
   3 -11   1   47.90    4.10
   3 -11   1   44.80    3.60
   3 -11   1   43.30    3.60
   3 -11   1   41.00    3.50
  -4  11  -1    0.10    0.60
  -4  11  -1    0.40    0.60
  -4  11  -1    0.60    0.60
  -4  11  -1    0.10    0.80
  -4  11  -1    0.50    0.60
  -4  11  -1   -0.10    0.90
   4 -11   1    0.20    0.70
   4 -11   1    0.20    0.50
   4 -11   1    1.90    1.00
   4 -11   1    0.40    0.70
   4 -11   1   -0.10    0.60
  -5  11  -1   21.30    2.00
  -5  11  -1   21.60    2.30
  -5  11  -1   18.90    2.70
  -5  11  -1   18.20    3.60
  -5  11  -1   17.40    2.60
   5 -11   1   20.70    2.60
   5 -11   1   18.10    2.10
   5 -11   1   20.20    2.20
   5 -11   1   17.90    2.50
  -6  11  -1   13.10    1.80
  -6  11  -1   16.60    2.10
  -6  11  -1   13.40    2.20
  -6  11  -1   14.20    2.50
  -6  11  -1   13.30    1.70
  -6  11  -1   15.20    2.20
   6 -11   1   13.30    1.90
   6 -11   1   13.60    2.30
  -7  11  -1    1.60    0.80
  -7  11  -1    1.90    1.20
  -7  11  -1    3.50    1.40
  -7  11  -1    3.40    1.10
  -7  11  -1    2.30    0.80
  -7  11  -1    1.30    1.10
   7 -11   1    1.40    0.90
   7 -11   1    2.10    1.20
   7 -11   1    1.00    1.00
   7 -11   1    1.80    1.10
  -8  11  -1    1.40    1.30
  -8  11  -1    1.70    1.20
  -8  11  -1    1.30    0.90
  -8  11  -1    0.70    0.80
  -8  11  -1    4.50    1.30
  -8  11  -1    0.60    0.80
   8 -11   1    1.30    1.00
   8 -11   1    2.10    1.00
   8 -11   1    0.10    0.80
   8 -11   1    1.10    1.00
   8 -11   1    0.90    0.90
  -9  11  -1    9.00    2.20
  -9  11  -1    7.40    1.80
  -9  11  -1    7.20    1.90
  -9  11  -1    8.30    1.60
  -9  11  -1   10.90    2.00
  -9  11  -1    9.20    1.90
   9 -11   1    7.60    1.80
   9 -11   1    9.80    1.80
   9 -11   1   11.20    1.90
   9 -11   1    9.70    1.60
   9 -11   1    9.20    2.00
 -10  11  -1  138.49   10.10
 -10  11  -1  142.19    9.30
 -10  11  -1  122.29    8.70
 -10  11  -1  127.79    9.60
 -10  11  -1  126.19    8.90
  10 -11   1  140.99    8.90
  10 -11   1  129.49    9.20
  10 -11   1  114.19    8.50
  -9 -10   1   -0.50    0.80
  -9 -10   1    1.70    0.90
  -8 -10   1   25.30    2.60
  -8 -10   1   23.20    2.90
  -8 -10   1   24.20    2.20
   7  10  -1    7.40    1.20
  -7 -10   1    9.10    1.50
  -7 -10   1    6.40    1.60
  -7 -10   1    8.00    1.30
   6  10  -1    6.10    1.10
   6  10  -1    5.40    1.00
   6  10  -1    5.40    1.10
  -6 -10   1    7.60    1.20
  -6 -10   1    5.80    1.30
  -6 -10   1    6.50    1.40
  -6 -10   1    5.20    1.10
  -6 -10   1    6.10    1.60
   5  10  -1   12.80    1.60
   5  10  -1   12.80    1.50
   5  10  -1   12.40    1.50
  -5 -10   1   10.60    1.60
  -5 -10   1   12.50    1.40
  -5 -10   1    8.90    1.90
  -5 -10   1   12.80    1.70
  -5 -10   1   11.10    1.50
   4  10  -1   74.39    5.00
   4  10  -1   70.79    5.00
   4  10  -1   74.19    5.00
   4  10  -1   74.79    5.00
   4  10  -1   71.29    4.90
  -4 -10   1   76.49    5.50
  -4 -10   1   73.79    5.10
  -4 -10   1   70.49    5.00
  -4 -10   1   76.09    5.30
  -4 -10   1   70.09    5.50
   3  10  -1    4.60    1.00
   3  10  -1    6.30    1.10
   3  10  -1    5.40    1.20
   3  10  -1    4.50    1.20
   3  10  -1    5.50    1.20
  -3 -10   1    3.90    1.00
  -3 -10   1    6.70    1.20
  -3 -10   1    4.80    1.50
  -3 -10   1    5.40    1.30
  -3 -10   1    2.70    1.00
   2  10  -1   43.90    3.30
   2  10  -1   40.60    3.70
   2  10  -1   42.40    3.40
   2  10  -1   40.80    3.60
   2  10  -1   44.70    3.20
  -2 -10   1   38.90    3.90
  -2 -10   1   40.50    3.70
  -2 -10   1   46.50    3.40
  -2 -10   1   48.00    3.40
  -2 -10   1   47.00    3.50
   1  10  -1    6.70    1.50
   1  10  -1    8.60    1.50
   1  10  -1   10.30    1.40
   1  10  -1   11.60    1.40
  -1 -10   1   12.50    1.60
  -1 -10   1    9.30    1.40
  -1 -10   1    8.00    1.80
  -1 -10   1   10.60    1.60
  -1 -10   1    9.20    1.30
   0  10  -1  289.47   16.70
   0  10  -1  258.27   15.80
   0  10  -1  276.97   16.10
   0  10  -1  267.67   16.10
   0  10  -1  257.47   16.50
   0  10  -1  262.17   15.90
   0 -10   1  276.37   16.10
   0 -10   1  269.77   16.80
   0 -10   1  266.67   16.20
   0 -10   1  277.87   16.70
   0 -10   1  276.77   16.10
  -1  10  -1  118.79    7.70
  -1  10  -1  119.89    7.70
  -1  10  -1  118.89    7.30
  -1  10  -1  125.19    8.30
  -1  10  -1  117.89    7.60
  -1  10  -1  113.89    8.10
   1 -10   1  120.89    7.80
   1 -10   1  122.79    8.40
   1 -10   1  121.99    7.70
   1 -10   1  118.89    7.70
   1 -10   1  128.59    8.40
  -2  10  -1   22.80    2.30
  -2  10  -1   24.90    2.20
  -2  10  -1   22.70    2.70
  -2  10  -1   23.40    1.90
  -2  10  -1   22.90    2.50
  -2  10  -1   23.80    2.40
   2 -10   1   23.50    2.30
   2 -10   1   23.30    2.20
   2 -10   1   23.40    2.70
   2 -10   1   24.60    2.60
   2 -10   1   19.90    2.30
  -3  10  -1    0.80    0.90
  -3  10  -1    3.70    1.00
  -3  10  -1   -0.50    0.70
  -3  10  -1    0.30    0.60
  -3  10  -1    0.70    0.50
  -3  10  -1    0.50    0.60
   3 -10   1    1.70    0.80
   3 -10   1    0.20    0.60
   3 -10   1    1.30    0.50
   3 -10   1    1.10    0.90
   3 -10   1    0.30    0.50
  -4  10  -1    0.80    0.60
  -4  10  -1    1.20    0.60
  -4  10  -1    1.70    0.90
  -4  10  -1    0.00    0.40
  -4  10  -1   -0.40    0.60
   4 -10   1    3.50    1.20
   4 -10   1    0.80    0.70
   4 -10   1    1.30    0.80
   4 -10   1   -0.40    0.50
  -5  10  -1    0.80    0.50
  -5  10  -1   -1.00    0.70
  -5  10  -1    0.00    0.30
  -5  10  -1    1.40    0.70
  -5  10  -1   -0.20    0.70
  -5  10  -1   -0.20    0.60
   5 -10   1    0.50    0.80
   5 -10   1    0.90    0.60
   5 -10   1    0.40    0.60
   5 -10   1    0.80    0.60
  -6  10  -1    1.10    0.90
  -6  10  -1    1.90    1.10
  -6  10  -1    1.90    0.70
  -6  10  -1    1.10    0.90
  -6  10  -1    0.60    1.00
   6 -10   1    1.60    0.80
   6 -10   1    3.90    1.20
   6 -10   1    1.90    0.90
   6 -10   1    1.50    1.00
  -7  10  -1    5.50    1.70
  -7  10  -1    4.80    1.20
  -7  10  -1    6.60    2.20
  -7  10  -1    6.60    1.30
  -7  10  -1    6.30    1.50
  -7  10  -1    5.10    1.20
   7 -10   1    7.40    1.40
   7 -10   1    5.70    1.20
   7 -10   1    6.80    1.60
   7 -10   1    6.70    1.50
  -8  10  -1   60.79    5.40
  -8  10  -1   59.39    4.80
  -8  10  -1   63.49    5.60
  -8  10  -1   68.49    5.10
  -8  10  -1   61.79    4.80
  -8  10  -1   67.09    5.00
   8 -10   1   63.29    4.70
   8 -10   1   66.49    4.90
   8 -10   1   61.89    5.20
   8 -10   1   74.09    5.40
  -9  10  -1  124.59    8.40
  -9  10  -1  134.59    8.70
  -9  10  -1  124.29    9.00
  -9  10  -1  131.89    9.40
  -9  10  -1  123.69    8.30
  -9  10  -1  124.49    8.40
   9 -10   1  108.39    8.00
   9 -10   1  124.49    8.70
   9 -10   1  130.79    8.30
 -10  10  -1   29.90    3.70
 -10  10  -1   27.40    3.10
 -10  10  -1   27.80    3.20
 -10  10  -1   27.40    3.30
 -10  10  -1   24.80    2.80
 -10  10  -1   23.80    2.80
  10 -10   1   26.00    3.50
  10 -10   1   23.20    2.70
  10 -10   1   25.50    2.90
 -10  -9   1    7.70    1.40
 -10  -9   1    4.40    1.40
  -9  -9   1    0.80    0.80
  -9  -9   1    2.30    0.90
  -8  -9   1   62.19    5.00
  -8  -9   1   66.39    4.60
  -8  -9   1   72.89    5.00
   7   9  -1    2.80    0.80
  -7  -9   1    1.70    0.90
  -7  -9   1    1.90    0.80
   6   9  -1   30.70    2.50
  -6  -9   1   29.50    2.40
  -6  -9   1   27.10    2.80
  -6  -9   1   30.60    2.70
  -6  -9   1   31.40    2.50
  -6  -9   1   31.50    2.60
   5   9  -1   11.30    1.40
   5   9  -1   12.90    1.40
   5   9  -1   10.20    1.50
  -5  -9   1   11.40    1.40
  -5  -9   1   13.10    1.60
  -5  -9   1   10.80    1.40
  -5  -9   1   12.70    1.60
  -5  -9   1   11.20    1.70
   4   9  -1  419.56   24.20
   4   9  -1  377.36   24.10
   4   9  -1  422.36   24.20
   4   9  -1  422.06   24.20
  -4  -9   1  440.16   24.30
  -4  -9   1  424.76   24.30
  -4  -9   1  423.16   24.90
  -4  -9   1  424.86   24.10
  -4  -9   1  432.06   24.80
   3   9  -1  113.09    7.10
   3   9  -1  102.19    6.80
   3   9  -1  101.99    7.00
   3   9  -1  111.29    6.80
   3   9  -1  106.69    6.80
  -3  -9   1  110.59    7.30
  -3  -9   1  108.29    7.40
  -3  -9   1  109.49    7.10
  -3  -9   1  110.99    6.90
  -3  -9   1  112.89    6.90
   2   9  -1    6.00    1.20
   2   9  -1    7.80    1.50
   2   9  -1    4.50    1.00
   2   9  -1    4.60    0.90
  -2  -9   1    4.60    1.10
  -2  -9   1    4.10    0.90
  -2  -9   1    5.00    1.30
  -2  -9   1    4.60    1.00
  -2  -9   1    4.10    1.10
   1   9  -1  228.48   13.30
   1   9  -1  235.08   13.90
   1   9  -1  229.18   13.50
   1   9  -1  223.78   13.50
   1   9  -1  220.48   13.80
  -1  -9   1  223.68   14.10
  -1  -9   1  228.28   13.50
  -1  -9   1  231.48   14.00
  -1  -9   1  218.68   13.60
  -1  -9   1  227.88   13.50
   0   9  -1   71.09    4.90
   0   9  -1   74.99    4.90
   0   9  -1   72.19    5.40
   0   9  -1   71.19    5.20
   0   9  -1   72.99    4.70
   0   9  -1   72.09    4.40
   0  -9   1   73.19    4.90
   0  -9   1   71.59    4.90
   0  -9   1   70.19    4.90
   0  -9   1   65.89    5.40
   0  -9   1   70.79    5.30
  -1   9  -1    0.70    0.60
  -1   9  -1    3.60    1.10
  -1   9  -1    0.90    0.60
  -1   9  -1    1.10    0.60
  -1   9  -1    0.20    0.60
   1  -9   1    1.60    0.70
   1  -9   1    0.40    0.60
   1  -9   1    1.70    0.90
   1  -9   1    1.90    0.70
   1  -9   1    2.20    0.80
  -2   9  -1  379.36   23.70
  -2   9  -1  388.66   23.00
  -2   9  -1  422.36   24.00
  -2   9  -1  410.16   23.30
  -2   9  -1  389.36   23.40
  -2   9  -1  399.06   23.30
  -2   9  -1  399.96   23.20
   2  -9   1  407.96   23.90
   2  -9   1  406.56   23.30
   2  -9   1  407.26   23.90
   2  -9   1  390.26   23.40
   2  -9   1  407.56   23.30
  -3   9  -1   82.29    5.70
  -3   9  -1   86.49    5.70
  -3   9  -1   83.19    5.80
  -3   9  -1   90.79    6.30
  -3   9  -1   83.59    6.10
  -3   9  -1   81.59    5.40
   3  -9   1   85.79    5.70
   3  -9   1   91.29    5.80
   3  -9   1   80.69    5.60
   3  -9   1   79.69    6.10
   3  -9   1   87.49    6.20
  -4   9  -1   90.29    6.70
  -4   9  -1   92.79    6.20
  -4   9  -1   92.99    6.30
  -4   9  -1   88.69    6.00
  -4   9  -1   96.99    6.90
  -4   9  -1   92.49    6.20
   4  -9   1  100.59    6.30
   4  -9   1   89.19    6.60
   4  -9   1   96.29    6.40
   4  -9   1   92.79    6.20
   4  -9   1   96.49    6.70
  -5   9  -1   88.29    5.70
  -5   9  -1   76.69    5.50
  -5   9  -1   81.39    5.70
  -5   9  -1   74.99    6.00
  -5   9  -1   82.69    5.60
  -5   9  -1   85.09    6.30
   5  -9   1   77.49    6.00
   5  -9   1   86.09    5.60
   5  -9   1   86.79    6.20
   5  -9   1   81.69    5.60
   5  -9   1   86.59    6.10
  -6   9  -1   61.19    4.50
  -6   9  -1   63.89    5.20
  -6   9  -1   64.69    5.10
  -6   9  -1   66.19    4.80
  -6   9  -1   60.49    4.60
  -6   9  -1   55.49    4.40
   6  -9   1   58.59    4.60
   6  -9   1   67.49    5.10
   6  -9   1   62.79    4.50
   6  -9   1   62.19    4.90
   6  -9   1   60.39    4.50
  -7   9  -1  125.69    7.90
  -7   9  -1  129.59    8.60
  -7   9  -1  100.69    8.10
  -7   9  -1  118.59    8.00
  -7   9  -1  117.49    8.40
  -7   9  -1  110.99    7.90
   7  -9   1  108.89    7.60
   7  -9   1  128.79    8.20
   7  -9   1  124.99    7.80
   7  -9   1  119.69    8.20
   7  -9   1  133.49    8.40
  -8   9  -1    1.80    1.10
  -8   9  -1    1.10    0.80
  -8   9  -1    2.20    0.80
  -8   9  -1    4.10    1.20
  -8   9  -1    2.00    1.00
  -8   9  -1    1.40    0.70
   8  -9   1    3.60    1.20
   8  -9   1    1.60    1.00
   8  -9   1    3.20    0.90
   8  -9   1    1.30    1.00
  -9   9  -1   56.99    4.90
  -9   9  -1   56.79    4.60
  -9   9  -1   56.09    4.50
  -9   9  -1   58.69    4.50
  -9   9  -1   56.19    5.10
  -9   9  -1   58.89    4.40
   9  -9   1   51.99    4.20
   9  -9   1   58.29    4.40
 -10   9  -1    3.40    1.50
 -10   9  -1    2.90    1.20
 -10   9  -1    4.00    1.40
 -10   9  -1    1.70    1.40
 -10   9  -1    5.00    1.40
 -10   9  -1    4.70    1.30
  10  -9   1    3.40    1.30
  10  -9   1    5.70    1.70
  10  -9   1    2.30    1.10
 -11   9  -1    9.90    2.30
 -11   9  -1    9.30    2.00
 -11   9  -1   11.00    2.30
 -11   9  -1    8.60    2.00
 -11   9  -1    6.20    1.50
 -11   9  -1    7.20    1.90
  11  -9   1   10.50    1.80
 -10  -8   1  184.68   11.40
 -10  -8   1  189.68   12.00
  -9  -8   1   14.60    1.70
  -8  -8   1   62.29    4.40
  -8  -8   1   58.29    4.10
  -8  -8   1   58.59    4.50
  -7  -8   1   17.00    2.00
  -7  -8   1   16.60    1.80
  -7  -8   1   21.60    1.90
   6   8  -1   48.20    3.50
  -6  -8   1   50.39    3.50
  -6  -8   1   49.10    3.80
  -6  -8   1   49.80    3.90
  -6  -8   1   51.29    3.50
   5   8  -1   58.69    4.00
   5   8  -1   62.89    4.10
   5   8  -1   58.99    4.10
  -5  -8   1   65.19    4.20
  -5  -8   1   59.29    4.60
  -5  -8   1   66.49    4.20
  -5  -8   1   60.59    4.40
  -5  -8   1   64.79    4.10
   4   8  -1   29.60    2.50
   4   8  -1   33.50    2.50
   4   8  -1   31.20    2.40
  -4  -8   1   31.30    2.50
  -4  -8   1   27.30    2.80
  -4  -8   1   32.60    2.30
  -4  -8   1   29.90    2.60
  -4  -8   1   33.10    2.50
   3   8  -1  509.85   27.60
   3   8  -1  474.75   27.40
   3   8  -1  454.85   27.50
   3   8  -1  470.45   27.40
   3   8  -1  463.65   27.30
  -3  -8   1  480.45   27.90
  -3  -8   1  481.65   28.00
  -3  -8   1  479.75   27.30
  -3  -8   1  488.75   27.50
  -3  -8   1  487.85   27.50
   2   8  -1 1669.23   97.39
   2   8  -1 1745.73   97.19
   2   8  -1 1728.13   96.99
   2   8  -1 1814.52   97.49
   2   8  -1 1756.02   97.19
  -2  -8   1 1688.63   97.29
  -2  -8   1 1769.22   97.69
  -2  -8   1 1718.73   97.19
  -2  -8   1 1710.63   97.19
  -2  -8   1 1693.33   97.59
   1   8  -1   66.29    4.40
   1   8  -1   74.09    4.80
   1   8  -1   79.79    5.20
   1   8  -1   72.79    4.80
   1   8  -1   71.89    5.10
   1   8  -1   72.49    4.70
  -1  -8   1   73.69    5.20
  -1  -8   1   76.29    4.90
  -1  -8   1   72.89    4.90
  -1  -8   1   75.59    4.90
  -1  -8   1   73.09    5.30
   0   8  -1  111.89    7.20
   0   8  -1  118.69    7.20
   0   8  -1  111.89    7.50
   0   8  -1  119.39    7.10
   0   8  -1  114.19    6.80
   0   8  -1  118.69    7.60
   0  -8   1  112.99    7.20
   0  -8   1  115.09    7.30
   0  -8   1  114.29    6.80
   0  -8   1  116.59    7.20
   0  -8   1  118.79    7.70
   0  -8   1  112.89    7.70
  -1   8  -1  345.27   20.90
  -1   8  -1  354.86   20.60
  -1   8  -1  348.17   20.20
  -1   8  -1  364.66   20.60
  -1   8  -1  363.56   21.10
  -1   8  -1  354.66   20.40
   1  -8   1  361.06   20.20
   1  -8   1  345.37   20.60
   1  -8   1  348.57   20.60
   1  -8   1  354.16   21.10
   1  -8   1  354.46   20.60
   1  -8   1  355.46   21.00
  -2   8  -1  582.34   34.50
  -2   8  -1  600.54   34.40
  -2   8  -1  637.14   35.00
  -2   8  -1  606.84   34.40
  -2   8  -1  588.74   34.80
  -2   8  -1  587.94   34.10
   2  -8   1  614.34   34.90
   2  -8   1  616.54   34.40
   2  -8   1  611.84   34.20
   2  -8   1  579.04   34.50
   2  -8   1  593.94   34.90
   2  -8   1  601.14   34.40
  -3   8  -1  844.02   50.29
  -3   8  -1  861.81   49.60
  -3   8  -1  838.42   49.90
  -3   8  -1  875.01   49.80
  -3   8  -1  900.31   49.80
  -3   8  -1  902.51   50.39
   3  -8   1  891.51   49.90
   3  -8   1  944.61   50.39
   3  -8   1  887.41   49.80
   3  -8   1  819.62   50.19
   3  -8   1  885.71   49.80
  -4   8  -1   22.80    2.10
  -4   8  -1   28.40    2.30
  -4   8  -1   19.10    1.90
  -4   8  -1   22.50    2.20
  -4   8  -1   20.40    2.30
  -4   8  -1   19.80    2.40
   4  -8   1   24.20    2.50
   4  -8   1   21.00    2.10
   4  -8   1   26.00    2.50
   4  -8   1   22.00    2.10
   4  -8   1   20.50    2.10
  -5   8  -1   23.80    2.20
  -5   8  -1   20.90    2.30
  -5   8  -1   20.40    2.00
  -5   8  -1   21.70    2.00
  -5   8  -1   20.00    2.40
  -5   8  -1   19.90    2.10
   5  -8   1   22.80    2.10
   5  -8   1   23.10    2.40
   5  -8   1   23.50    2.20
   5  -8   1   21.10    2.40
   5  -8   1   20.30    2.00
  -6   8  -1   16.20    2.10
  -6   8  -1   18.10    2.00
  -6   8  -1   17.70    1.80
  -6   8  -1   15.50    2.30
  -6   8  -1   16.80    2.00
   6  -8   1   15.50    2.10
   6  -8   1   19.60    1.90
   6  -8   1   17.20    1.90
   6  -8   1   17.80    1.80
   6  -8   1   19.70    2.10
  -7   8  -1    5.00    1.30
  -7   8  -1    4.70    1.50
  -7   8  -1    4.50    1.30
  -7   8  -1    5.70    1.20
  -7   8  -1    5.10    1.10
  -7   8  -1    5.60    1.40
   7  -8   1    7.20    1.50
   7  -8   1    4.00    1.10
   7  -8   1    4.60    1.30
   7  -8   1    5.10    1.10
   7  -8   1    4.60    1.20
  -8   8  -1   32.20    2.90
  -8   8  -1   33.60    3.10
  -8   8  -1   31.10    3.20
  -8   8  -1   39.00    3.60
  -8   8  -1   40.80    3.30
  -8   8  -1   31.40    3.00
   8  -8   1   34.20    3.20
   8  -8   1   27.60    3.60
   8  -8   1   40.00    3.00
  -9   8  -1   17.00    2.10
  -9   8  -1   19.60    2.20
  -9   8  -1   19.50    2.40
  -9   8  -1   17.70    2.60
  -9   8  -1   17.80    1.90
  -9   8  -1   20.10    2.40
   9  -8   1   17.80    2.40
   9  -8   1   18.70    2.00
 -10   8  -1   23.10    2.40
 -10   8  -1   22.70    2.60
 -10   8  -1   21.80    3.00
 -10   8  -1   25.60    3.40
 -10   8  -1   21.50    2.60
 -10   8  -1   25.90    2.70
  10  -8   1   21.80    3.00
  10  -8   1   22.10    2.40
  10  -8   1   28.60    2.50
 -11   8  -1    0.90    0.80
 -11   8  -1    2.30    1.30
 -11   8  -1    0.20    0.90
 -11   8  -1    0.20    0.80
 -11   8  -1    1.70    1.10
 -11   8  -1   -0.40    1.10
  11  -8   1   -0.60    0.80
  11  -8   1    0.30    1.10
 -10  -7   1   47.60    4.70
 -10  -7   1   52.19    3.90
  -9  -7   1   50.29    3.70
  -9  -7   1   49.70    4.20
  -8  -7   1    5.70    1.00
  -8  -7   1    4.20    1.10
  -8  -7   1    4.20    1.00
  -7  -7   1  139.19    8.40
  -7  -7   1  133.49    8.20
  -7  -7   1  133.69    8.50
   6   7  -1  218.98   12.50
  -6  -7   1  213.08   12.70
  -6  -7   1  213.58   12.80
  -6  -7   1  203.88   12.40
   5   7  -1   28.20    2.20
  -5  -7   1   26.20    2.10
  -5  -7   1   30.10    2.40
  -5  -7   1   28.00    2.20
  -5  -7   1   31.50    2.60
  -5  -7   1   27.70    2.20
   4   7  -1   34.50    2.40
   4   7  -1   31.00    2.40
   4   7  -1   28.90    2.30
  -4  -7   1   32.10    2.70
  -4  -7   1   30.30    2.40
  -4  -7   1   36.20    2.50
  -4  -7   1   30.10    2.50
  -4  -7   1   30.70    2.70
   3   7  -1    2.00    0.50
   3   7  -1    2.20    0.60
   3   7  -1    1.50    0.60
   3   7  -1    2.00    0.50
  -3  -7   1    2.30    0.60
  -3  -7   1    1.40    0.70
  -3  -7   1    3.10    0.70
  -3  -7   1    1.30    0.60
  -3  -7   1    2.20    0.60
   2   7  -1  160.08    9.50
   2   7  -1  153.28    9.20
   2   7  -1  156.18    9.20
   2   7  -1  155.68    9.10
  -2  -7   1  150.48    9.10
  -2  -7   1  154.18    9.30
  -2  -7   1  156.98    9.30
  -2  -7   1  151.28    9.70
  -2  -7   1  152.98    9.60
   1   7  -1  435.06   25.00
   1   7  -1  444.96   25.30
   1   7  -1  436.36   24.90
   1   7  -1  433.66   25.00
   1   7  -1  428.16   25.30
  -1  -7   1  437.36   25.00
  -1  -7   1  440.36   25.00
  -1  -7   1  435.66   25.40
  -1  -7   1  435.36   25.40
  -1  -7   1  441.36   25.10
   0   7  -1    6.40    1.00
   0   7  -1    6.70    0.70
   0   7  -1    6.90    0.90
   0   7  -1    9.60    1.10
   0   7  -1    7.00    1.10
   0   7  -1    7.30    1.20
   0  -7   1    7.90    1.20
   0  -7   1    6.50    1.00
   0  -7   1    6.30    1.00
   0  -7   1    6.90    0.70
   0  -7   1    7.10    1.20
   0  -7   1    8.30    1.10
  -1   7  -1   18.40    1.40
  -1   7  -1   18.10    2.00
  -1   7  -1   17.60    1.60
  -1   7  -1   17.60    1.70
  -1   7  -1   18.40    1.90
   1  -7   1   17.60    1.70
   1  -7   1   18.50    1.70
   1  -7   1   16.90    1.60
   1  -7   1   20.50    2.00
   1  -7   1   18.60    1.90
   1  -7   1   19.80    1.40
  -2   7  -1   79.49    5.40
  -2   7  -1   81.49    5.20
  -2   7  -1   83.69    5.70
  -2   7  -1   86.79    5.50
  -2   7  -1   83.79    5.80
  -2   7  -1   84.29    5.40
   2  -7   1   74.39    5.70
   2  -7   1   81.89    5.40
   2  -7   1   84.29    5.20
   2  -7   1   81.19    5.40
   2  -7   1   82.89    5.40
   2  -7   1   98.39    5.90
  -3   7  -1    0.70    0.40
  -3   7  -1    1.80    0.70
  -3   7  -1    2.20    0.60
  -3   7  -1    1.10    0.60
  -3   7  -1    1.80    0.80
  -3   7  -1    2.20    0.60
   3  -7   1    1.20    0.60
   3  -7   1    4.10    0.80
   3  -7   1    1.70    0.70
   3  -7   1    1.50    0.60
   3  -7   1    0.50    0.40
  -4   7  -1  835.92   47.30
  -4   7  -1  828.82   47.20
  -4   7  -1  878.31   47.90
  -4   7  -1  855.81   47.30
  -4   7  -1  806.92   47.70
  -4   7  -1  796.12   47.40
   4  -7   1  834.32   47.20
   4  -7   1  847.02   47.70
   4  -7   1  832.42   47.40
   4  -7   1  807.62   47.60
   4  -7   1  841.82   47.30
  -5   7  -1    5.10    1.00
  -5   7  -1    5.10    1.10
  -5   7  -1    4.30    1.10
  -5   7  -1    4.60    1.30
  -5   7  -1    4.60    1.00
  -5   7  -1    3.60    0.90
   5  -7   1    4.10    1.10
   5  -7   1    4.80    1.10
   5  -7   1    6.00    1.20
   5  -7   1    4.70    1.00
  -6   7  -1   62.79    4.80
  -6   7  -1   60.79    4.40
  -6   7  -1   62.09    4.50
  -6   7  -1   63.59    4.30
  -6   7  -1   66.29    4.40
  -6   7  -1   59.89    4.70
   6  -7   1   58.89    4.20
   6  -7   1   63.09    4.50
   6  -7   1   67.99    4.70
   6  -7   1   58.49    4.30
   6  -7   1   61.29    4.60
  -7   7  -1    0.00    0.40
  -7   7  -1   -0.20    0.60
  -7   7  -1    0.30    0.50
  -7   7  -1    1.20    0.70
  -7   7  -1    0.10    0.40
  -7   7  -1    0.50    0.60
   7  -7   1    1.00    0.60
   7  -7   1    0.80    0.50
   7  -7   1    1.10    0.80
   7  -7   1    0.60    0.50
   7  -7   1    0.80    0.70
  -8   7  -1    0.40    0.60
  -8   7  -1    0.10    0.50
  -8   7  -1   -0.70    0.70
  -8   7  -1    0.00    0.60
  -8   7  -1    2.70    0.90
  -8   7  -1    0.00    0.90
   8  -7   1    1.20    0.60
   8  -7   1    0.60    0.60
   8  -7   1   -0.20    0.50
  -9   7  -1   72.09    5.00
  -9   7  -1   75.89    5.20
  -9   7  -1   70.79    5.30
  -9   7  -1   72.09    5.60
  -9   7  -1   72.29    5.30
   9  -7   1   71.69    4.90
   9  -7   1   76.49    5.60
   9  -7   1   70.79    5.00
 -10   7  -1    6.50    1.60
 -10   7  -1    6.80    1.70
 -10   7  -1    6.30    1.20
 -10   7  -1    6.10    1.50
 -10   7  -1    5.50    1.40
 -10   7  -1    6.30    1.60
  10  -7   1    6.60    1.20
 -11   7  -1   12.60    2.20
 -11   7  -1   12.20    2.10
 -11   7  -1   13.70    2.30
  11  -7   1   12.80    2.50
 -11  -6   1  107.09    7.10
 -11  -6   1  102.39    7.30
 -11  -6   1  111.79    6.80
 -10  -6   1   72.19    5.30
 -10  -6   1   79.89    5.60
  -9  -6   1   30.40    2.80
  -9  -6   1   25.00    2.50
  -8  -6   1  188.78   11.30
  -7  -6   1    5.50    1.00
  -6  -6   1   31.10    2.40
  -6  -6   1   31.90    2.40
  -6  -6   1   31.10    2.50
   5   6  -1    3.80    0.70
  -5  -6   1    3.70    0.90
  -5  -6   1    3.60    0.80
   4   6  -1   98.49    6.10
   4   6  -1   95.89    6.10
   4   6  -1   98.39    6.10
  -4  -6   1  101.69    6.20
  -4  -6   1  100.19    6.40
  -4  -6   1  106.99    6.10
  -4  -6   1  106.19    6.50
  -4  -6   1  103.49    6.20
   3   6  -1    2.30    0.50
   3   6  -1    2.00    0.60
   3   6  -1    3.10    0.60
   3   6  -1    2.40    0.50
   3   6  -1    3.00    0.60
  -3  -6   1    2.30    0.60
  -3  -6   1    2.10    0.50
  -3  -6   1    2.70    0.60
  -3  -6   1    2.50    0.60
   2   6  -1  126.89    7.80
   2   6  -1  130.49    7.50
   2   6  -1  120.79    7.70
   2   6  -1  123.79    7.60
   2   6  -1  126.59    7.60
  -2  -6   1  123.39    7.80
  -2  -6   1  130.79    7.50
  -2  -6   1  126.89    7.60
  -2  -6   1  131.69    8.00
  -2  -6   1  124.79    7.60
   1   6  -1  102.69    6.00
   1   6  -1   96.49    6.00
   1   6  -1  102.89    6.30
   1   6  -1   95.99    6.30
   1   6  -1   96.59    6.00
  -1  -6   1   95.29    6.30
  -1  -6   1  102.59    6.10
  -1  -6   1   97.69    6.10
  -1  -6   1   97.99    6.20
  -1  -6   1  100.79    6.40
   0   6  -1 1051.39   59.89
   0   6  -1 1094.59   60.19
   0   6  -1 1109.69   60.09
   0   6  -1 1092.89   60.19
   0   6  -1 1049.00   60.39
   0   6  -1 1093.89   60.49
   0  -6   1 1065.99   60.19
   0  -6   1 1016.10   59.99
   0  -6   1 1057.29   60.49
   0  -6   1 1074.39   60.19
   0  -6   1 1054.19   60.49
   0  -6   1 1063.39   60.09
  -1   6  -1    4.40    0.60
  -1   6  -1    5.00    0.90
  -1   6  -1    5.80    0.90
  -1   6  -1    3.10    0.70
  -1   6  -1    5.60    1.00
  -1   6  -1    4.50    0.80
   1  -6   1    4.20    0.90
   1  -6   1    3.10    0.60
   1  -6   1    4.20    0.80
   1  -6   1    4.80    0.80
   1  -6   1    5.30    0.80
   1  -6   1    3.90    0.80
  -2   6  -1  625.04   35.70
  -2   6  -1  620.74   36.20
  -2   6  -1  652.63   35.90
  -2   6  -1  636.64   35.90
  -2   6  -1  619.24   35.90
  -2   6  -1  656.73   36.30
   2  -6   1  629.54   36.20
   2  -6   1  637.64   35.90
   2  -6   1  611.74   35.70
   2  -6   1  627.24   35.90
   2  -6   1  630.24   36.20
  -3   6  -1  290.67   17.90
  -3   6  -1  302.57   17.60
  -3   6  -1  309.87   17.50
  -3   6  -1  314.97   17.60
  -3   6  -1  295.97   17.70
  -3   6  -1  318.57   18.10
   3  -6   1  299.87   17.50
   3  -6   1  311.37   18.00
   3  -6   1  300.27   17.50
   3  -6   1  292.47   17.90
   3  -6   1  298.97   17.70
   3  -6   1  301.97   17.60
  -4   6  -1   22.90    2.20
  -4   6  -1   23.90    2.10
  -4   6  -1   26.00    2.00
  -4   6  -1   28.80    2.10
  -4   6  -1   23.00    2.40
  -4   6  -1   23.90    2.10
   4  -6   1   24.60    2.00
   4  -6   1   22.40    2.20
   4  -6   1   27.30    2.00
   4  -6   1   24.00    2.30
   4  -6   1   24.70    2.10
   4  -6   1   23.30    2.10
  -5   6  -1   25.80    2.10
  -5   6  -1   26.00    2.20
  -5   6  -1   24.70    2.40
  -5   6  -1   25.40    2.20
  -5   6  -1   25.30    2.50
  -5   6  -1   27.40    2.30
   5  -6   1   27.40    2.20
   5  -6   1   26.80    2.30
   5  -6   1   28.70    2.20
   5  -6   1   26.20    2.40
  -6   6  -1   95.59    6.30
  -6   6  -1   93.19    6.10
  -6   6  -1   99.59    6.20
  -6   6  -1   94.49    6.50
  -6   6  -1  102.39    6.70
  -6   6  -1   91.49    6.20
   6  -6   1   98.09    6.20
   6  -6   1   85.99    6.00
   6  -6   1   98.29    6.40
   6  -6   1  105.49    7.10
   6  -6   1   98.79    6.40
  -7   6  -1  115.09    7.70
  -7   6  -1  121.89    7.90
  -7   6  -1  111.49    7.30
  -7   6  -1  120.29    7.60
  -7   6  -1  122.89    7.40
  -7   6  -1  115.09    7.50
   7  -6   1  120.79    7.30
   7  -6   1  119.09    7.70
   7  -6   1  104.99    7.10
  -8   6  -1  144.49    9.20
  -8   6  -1  134.59    9.00
  -8   6  -1  136.09    9.00
  -8   6  -1  137.29    8.80
  -8   6  -1  141.89    8.90
  -8   6  -1  134.19    8.50
   8  -6   1  148.19    9.10
   8  -6   1  142.79    8.90
   8  -6   1  127.79    8.40
  -9   6  -1    3.40    1.10
  -9   6  -1    3.60    1.10
  -9   6  -1    5.20    1.30
  -9   6  -1    4.00    0.90
  -9   6  -1    1.60    1.20
  -9   6  -1    4.30    1.20
   9  -6   1    4.00    0.90
   9  -6   1    3.60    0.90
   9  -6   1    3.90    1.40
 -10   6  -1  432.56   24.70
 -10   6  -1  365.86   22.70
 -10   6  -1  352.66   22.40
 -10   6  -1  352.36   22.30
  10  -6   1  391.36   22.90
 -11   6  -1  148.79   10.00
 -11   6  -1  161.28   10.00
 -11   6  -1  151.18   10.30
 -11   6  -1  143.49    9.90
 -11  -5   1   13.50    2.00
 -11  -5   1   13.50    1.60
 -10  -5   1   27.90    2.70
 -10  -5   1   23.10    2.60
 -10  -5   1   25.60    2.20
  -9  -5   1   29.60    2.80
  -9  -5   1   29.10    2.20
  -9  -5   1   26.40    2.60
  -8  -5   1   16.40    1.80
  -8  -5   1   14.40    1.30
  -8  -5   1   12.80    1.90
  -7  -5   1   12.50    1.50
  -7  -5   1   12.10    1.10
  -6  -5   1   21.40    1.90
  -5  -5   1    0.80    0.50
  -5  -5   1    0.90    0.50
   4   5  -1   77.19    5.00
  -4  -5   1   86.19    5.30
  -4  -5   1   85.09    5.00
  -4  -5   1   79.79    5.20
  -4  -5   1   86.39    5.10
   3   5  -1   28.80    2.10
   3   5  -1   29.70    2.10
   3   5  -1   28.90    2.00
  -3  -5   1   30.30    2.20
  -3  -5   1   29.30    2.10
  -3  -5   1   30.40    2.10
  -3  -5   1   30.90    2.30
  -3  -5   1   32.40    2.10
   2   5  -1  220.48   13.40
   2   5  -1  224.38   12.90
   2   5  -1  211.88   13.00
   2   5  -1  223.58   12.90
  -2  -5   1  221.28   12.90
  -2  -5   1  230.08   12.80
  -2  -5   1  227.38   12.90
  -2  -5   1  241.98   13.30
  -2  -5   1  216.68   13.10
   1   5  -1   12.00    1.20
   1   5  -1   12.80    1.20
   1   5  -1   11.50    1.10
   1   5  -1   12.10    1.10
   1   5  -1   10.30    1.10
  -1  -5   1   11.60    1.10
  -1  -5   1   11.00    1.30
  -1  -5   1   11.60    1.20
   0   5  -1   42.00    3.00
   0   5  -1   42.10    2.60
   0   5  -1   42.90    2.80
   0   5  -1   44.20    2.70
   0   5  -1   41.70    3.00
   0   5  -1   43.10    2.80
   0  -5   1   40.60    2.90
   0  -5   1   41.70    2.80
   0  -5   1   42.30    2.60
   0  -5   1   41.40    3.00
   0  -5   1   42.90    2.80
   0  -5   1   44.70    3.10
  -1   5  -1  612.44   34.30
  -1   5  -1  605.24   34.40
  -1   5  -1  616.94   34.40
  -1   5  -1  591.24   34.70
  -1   5  -1  601.44   34.70
  -1   5  -1  606.44   34.50
   1  -5   1  613.74   34.50
   1  -5   1  603.84   34.70
   1  -5   1  619.14   34.40
   1  -5   1  601.54   34.20
   1  -5   1  613.14   34.40
   1  -5   1  613.14   34.70
  -2   5  -1    6.70    1.00
  -2   5  -1    5.70    1.00
  -2   5  -1    9.20    0.80
  -2   5  -1    7.40    0.90
  -2   5  -1    7.00    1.00
  -2   5  -1    5.90    1.10
   2  -5   1    5.90    1.00
   2  -5   1    7.00    0.90
   2  -5   1    5.40    0.70
   2  -5   1    7.50    1.00
   2  -5   1    6.20    1.00
   2  -5   1    6.20    0.80
  -3   5  -1  242.68   14.00
  -3   5  -1  224.08   13.60
  -3   5  -1  233.78   13.60
  -3   5  -1  229.98   13.50
  -3   5  -1  231.48   13.90
  -3   5  -1  232.48   13.60
   3  -5   1  235.98   13.60
   3  -5   1  236.08   13.90
   3  -5   1  231.18   13.50
   3  -5   1  229.18   14.00
   3  -5   1  234.28   13.50
   3  -5   1  234.58   13.70
  -4   5  -1   57.09    3.90
  -4   5  -1   53.09    3.60
  -4   5  -1   54.69    3.70
  -4   5  -1   57.39    4.00
  -4   5  -1   53.19    3.60
  -4   5  -1   55.29    3.70
   4  -5   1   54.39    3.80
   4  -5   1   51.19    3.60
   4  -5   1   53.59    3.60
   4  -5   1   54.99    3.60
   4  -5   1   54.29    3.80
   4  -5   1   56.89    3.90
  -5   5  -1   47.10    3.40
  -5   5  -1   53.79    3.80
  -5   5  -1   49.60    3.60
  -5   5  -1   52.89    3.40
  -5   5  -1   51.19    3.70
   5  -5   1   52.09    3.70
   5  -5   1   51.29    3.60
   5  -5   1   48.20    3.30
   5  -5   1   47.70    3.60
   5  -5   1   48.70    3.40
  -6   5  -1 1469.65   78.99
  -6   5  -1 1393.56   78.39
  -6   5  -1 1372.26   78.69
  -6   5  -1 1330.77   78.59
  -6   5  -1 1464.25   78.49
  -6   5  -1 1341.67   78.79
   6  -5   1 1377.96   78.79
   6  -5   1 1299.77   78.29
   6  -5   1 1498.55   78.79
   6  -5   1 1400.56   78.49
  -7   5  -1  164.08    9.80
  -7   5  -1  156.78    9.50
  -7   5  -1  153.78    9.70
  -7   5  -1  154.98    9.90
  -7   5  -1  156.88    9.50
  -7   5  -1  165.08   10.00
   7  -5   1  158.98    9.50
   7  -5   1  145.89    9.40
   7  -5   1  165.28   10.00
  -8   5  -1    1.10    0.60
  -8   5  -1    0.40    0.60
  -8   5  -1    1.70    0.80
  -8   5  -1   -0.40    0.60
  -8   5  -1    1.60    0.70
  -8   5  -1    0.00    0.80
   8  -5   1    1.00    0.60
   8  -5   1    1.00    0.60
   8  -5   1    2.30    1.00
  -9   5  -1   60.79    4.50
  -9   5  -1   60.99    4.60
  -9   5  -1   55.99    4.10
  -9   5  -1   58.89    4.40
  -9   5  -1   60.49    4.50
 -10   5  -1   32.80    3.20
 -10   5  -1   29.50    3.00
 -10   5  -1   30.60    3.00
 -10   5  -1   35.20    3.10
  10  -5   1   37.80    3.80
 -11   5  -1  103.49    6.60
 -11   5  -1   86.59    6.40
 -11   5  -1   92.29    6.70
 -11   5  -1   96.19    6.60
  11  -5   1   78.59    6.80
 -12   5  -1    5.70    1.30
 -12   5  -1    6.00    1.60
 -12   5  -1    4.90    1.40
 -12   5  -1    6.50    1.60
 -11  -4   1   12.20    2.00
 -11  -4   1   11.40    1.50
 -11  -4   1   11.40    1.80
 -10  -4   1   36.00    3.10
 -10  -4   1   34.00    2.70
 -10  -4   1   35.00    3.10
  -9  -4   1   17.70    2.10
  -9  -4   1   15.50    1.80
  -9  -4   1   17.50    1.60
  -8  -4   1   40.20    3.00
  -8  -4   1   37.20    3.30
  -8  -4   1   37.80    2.70
  -7  -4   1   32.40    2.90
  -7  -4   1   29.20    2.50
  -7  -4   1   34.00    2.30
  -6  -4   1  154.58    8.60
  -6  -4   1  135.99    8.70
  -5  -4   1   99.39    6.40
  -5  -4   1  109.99    6.20
   4   4  -1   27.10    1.90
  -4  -4   1   27.90    1.90
  -4  -4   1   26.80    2.00
   3   4  -1  246.58   13.70
   3   4  -1  216.88   13.70
  -3  -4   1  237.08   13.70
  -3  -4   1  263.67   13.90
  -3  -4   1  246.58   13.70
  -3  -4   1  225.78   13.80
  -3  -4   1  245.98   13.70
   2   4  -1   35.30    2.40
   2   4  -1   35.70    2.30
   2   4  -1   35.20    2.30
   2   4  -1   32.80    2.40
   2   4  -1   36.80    2.30
  -2  -4   1   37.50    2.30
  -2  -4   1   36.40    2.30
  -2  -4   1   35.30    2.50
  -2  -4   1   34.90    2.30
  -2  -4   1   35.10    2.40
   1   4  -1 1296.07   73.59
   1   4  -1 1321.27   73.49
   1   4  -1 1340.87   73.79
   1   4  -1 1270.87   73.59
  -1  -4   1 1368.66   73.89
  -1  -4   1 1285.47   73.59
  -1  -4   1 1316.27   73.49
   0   4  -1   88.69    5.10
   0   4  -1   83.19    5.30
   0   4  -1   86.09    5.00
   0   4  -1   82.49    4.90
   0   4  -1   77.79    5.10
   0   4  -1   84.79    5.30
   0  -4   1   97.59    5.00
   0  -4   1   81.69    5.30
   0  -4   1   82.59    5.10
   0  -4   1   86.69    5.20
   0  -4   1   86.59    5.30
   0  -4   1   81.39    5.10
  -1   4  -1  380.56   21.60
  -1   4  -1  395.56   21.50
  -1   4  -1  381.96   21.30
  -1   4  -1  370.66   21.60
  -1   4  -1  364.46   21.50
  -1   4  -1  378.86   21.40
   1  -4   1  353.36   21.30
   1  -4   1  380.96   21.60
   1  -4   1  388.96   21.40
   1  -4   1  379.86   21.60
   1  -4   1  364.46   21.40
  -2   4  -1 1255.97   70.39
  -2   4  -1 1268.17   70.69
  -2   4  -1 1260.07   70.39
  -2   4  -1 1261.57   70.39
   2  -4   1 1230.58   70.39
   2  -4   1 1246.88   70.59
   2  -4   1 1261.17   70.39
  -3   4  -1  287.17   16.30
  -3   4  -1  277.87   16.50
  -3   4  -1  278.87   16.30
  -3   4  -1  286.57   16.30
  -3   4  -1  301.27   16.60
  -3   4  -1  276.27   16.30
   3  -4   1  283.87   16.50
   3  -4   1  274.27   16.20
   3  -4   1  278.27   16.50
   3  -4   1  290.57   16.40
   3  -4   1  284.57   16.30
   3  -4   1  279.97   16.20
  -4   4  -1   28.90    2.20
  -4   4  -1   34.70    2.60
  -4   4  -1   35.40    2.40
  -4   4  -1   31.00    2.20
  -4   4  -1   34.50    2.50
  -4   4  -1   28.20    2.20
   4  -4   1   31.50    2.30
   4  -4   1   29.30    2.20
   4  -4   1   29.00    2.30
   4  -4   1   28.40    2.20
   4  -4   1   33.70    2.40
  -5   4  -1    9.20    1.00
  -5   4  -1   10.00    1.40
  -5   4  -1    9.60    1.10
  -5   4  -1    9.60    1.20
  -5   4  -1    9.40    1.10
  -5   4  -1   10.10    1.10
   5  -4   1    8.70    1.10
   5  -4   1   11.30    1.20
   5  -4   1   12.20    1.10
   5  -4   1    9.30    1.00
   5  -4   1    8.40    1.00
  -6   4  -1   17.70    1.80
  -6   4  -1   18.30    1.50
  -6   4  -1   16.90    1.70
  -6   4  -1   18.10    1.70
  -6   4  -1   16.20    1.60
  -6   4  -1   15.10    1.60
   6  -4   1   15.90    1.50
   6  -4   1   18.30    1.50
   6  -4   1   19.50    1.80
  -7   4  -1  138.99    8.30
  -7   4  -1  136.69    8.00
  -7   4  -1  129.09    8.30
  -7   4  -1  125.09    7.90
  -7   4  -1  132.09    8.40
  -7   4  -1  128.69    8.20
   7  -4   1  121.69    7.80
   7  -4   1  138.99    8.50
   7  -4   1  137.39    7.90
  -8   4  -1  286.77   17.70
  -8   4  -1  296.37   17.70
  -8   4  -1  291.37   17.70
  -8   4  -1  302.17   17.80
  -8   4  -1  288.57   17.30
   8  -4   1  331.67   18.30
  -9   4  -1   87.19    6.10
  -9   4  -1   84.19    6.00
  -9   4  -1   86.79    6.40
  -9   4  -1   97.09    6.10
   9  -4   1   93.69    6.70
 -10   4  -1  160.68   10.50
 -10   4  -1  159.78   10.60
 -10   4  -1  163.68   10.60
 -10   4  -1  175.68   10.60
  10  -4   1  183.48   11.40
 -11   4  -1   41.90    3.70
 -11   4  -1   37.30    3.40
 -11   4  -1   32.30    3.20
 -11   4  -1   34.90    3.10
 -12   4  -1   38.60    3.50
 -12   4  -1   41.90    3.70
 -12   4  -1   41.30    3.80
 -12   4  -1   40.90    3.90
 -12   4  -1   39.60    3.60
 -12  -3   1  179.78   11.50
 -12  -3   1  177.18   11.80
 -12  -3   1  207.88   12.10
 -11  -3   1   39.30    3.50
 -11  -3   1   42.30    3.30
 -11  -3   1   46.20    3.60
 -10  -3   1   17.20    2.00
 -10  -3   1   15.10    1.80
 -10  -3   1   18.80    2.20
  -9  -3   1    1.30    0.70
  -9  -3   1    3.30    0.80
  -9  -3   1    3.30    1.00
  -8  -3   1   68.29    4.60
  -8  -3   1   69.29    4.90
  -8  -3   1   66.49    4.50
  -7  -3   1  258.27   14.70
  -7  -3   1  266.87   15.40
  -7  -3   1  235.78   14.80
  -6  -3   1    2.40    0.70
  -6  -3   1    5.90    1.20
  -6  -3   1    3.60    0.70
  -5  -3   1  423.76   21.50
  -5  -3   1  332.47   21.50
  -4  -3   1   70.19    4.30
   3   3  -1  178.08   10.40
  -3  -3   1  185.78   10.50
   2   3  -1  147.79    8.40
   2   3  -1  136.59    8.40
  -2  -3   1  146.39    8.40
  -2  -3   1  151.68    8.40
  -2  -3   1  138.79    8.50
  -2  -3   1  160.28    8.60
  -2  -3   1  147.79    8.40
   1   3  -1  165.48    9.40
   1   3  -1  158.88    9.30
   1   3  -1  154.58    9.40
   1   3  -1  163.58    9.30
   1   3  -1  168.18    9.20
  -1  -3   1  159.78    9.30
  -1  -3   1  166.68    9.20
  -1  -3   1  155.88    9.40
  -1  -3   1  166.48    9.40
  -1  -3   1  156.58    9.30
   0   3  -1  876.91   48.70
   0   3  -1  856.91   48.80
   0   3  -1  880.91   48.60
   0   3  -1  871.01   48.70
   0  -3   1  857.71   48.60
   0  -3   1  879.21   48.70
   0  -3   1  894.81   48.90
   0  -3   1  826.42   48.70
  -1   3  -1   13.90    1.20
  -1   3  -1   13.50    1.00
  -1   3  -1   15.10    1.00
  -1   3  -1   13.20    1.10
  -1   3  -1   12.50    1.00
  -1   3  -1   13.20    1.00
   1  -3   1   13.00    1.20
   1  -3   1   14.00    1.10
   1  -3   1   12.50    1.00
   1  -3   1   12.40    1.10
   1  -3   1   11.50    1.00
   1  -3   1   12.70    1.00
  -2   3  -1  156.78    9.00
  -2   3  -1  154.28    9.30
  -2   3  -1  160.28    9.10
  -2   3  -1  160.48    9.30
  -2   3  -1  156.48    9.10
  -2   3  -1  159.38    9.10
   2  -3   1  156.78    9.00
   2  -3   1  155.78    9.20
   2  -3   1  146.59    9.00
   2  -3   1  157.48    9.20
   2  -3   1  156.18    9.10
  -3   3  -1  251.07   14.40
  -3   3  -1  250.77   14.40
  -3   3  -1  260.57   14.80
  -3   3  -1  255.87   14.40
  -3   3  -1  248.28   14.60
  -3   3  -1  250.77   14.50
   3  -3   1  247.08   14.40
   3  -3   1  254.17   14.50
   3  -3   1  249.68   14.40
   3  -3   1  253.57   14.50
   3  -3   1  244.28   14.50
   3  -3   1  245.98   14.30
  -4   3  -1   83.29    5.30
  -4   3  -1   86.39    5.30
  -4   3  -1   87.19    5.40
  -4   3  -1   80.09    5.30
  -4   3  -1   81.19    5.10
  -4   3  -1   84.99    5.10
   4  -3   1   87.49    5.20
   4  -3   1   85.59    5.30
   4  -3   1   96.59    5.40
   4  -3   1   83.29    5.30
   4  -3   1   82.99    5.10
   4  -3   1   80.99    5.10
  -5   3  -1   14.70    1.30
  -5   3  -1   14.90    1.30
  -5   3  -1   13.90    1.20
  -5   3  -1   14.60    1.20
  -5   3  -1   13.40    1.30
  -5   3  -1   14.10    1.40
   5  -3   1   12.90    1.10
   5  -3   1   12.20    1.10
   5  -3   1   15.00    1.40
  -6   3  -1  119.09    7.60
  -6   3  -1  123.99    7.70
  -6   3  -1  120.29    7.70
  -6   3  -1  127.99    7.40
  -6   3  -1  127.29    7.70
  -6   3  -1  122.69    7.40
   6  -3   1  132.69    8.00
   6  -3   1  125.19    7.40
  -7   3  -1    1.60    0.60
  -7   3  -1    1.20    0.50
  -7   3  -1    0.30    0.50
  -7   3  -1    0.40    0.50
   7  -3   1    0.80    0.60
  -8   3  -1 1010.40   56.59
  -8   3  -1  955.10   56.49
  -8   3  -1  974.90   56.49
  -8   3  -1  958.40   56.39
   8  -3   1 1088.39   57.29
  -9   3  -1    3.70    0.90
  -9   3  -1    4.70    1.10
  -9   3  -1    3.60    1.00
  -9   3  -1    4.50    1.10
   9  -3   1    3.60    1.30
 -10   3  -1  101.59    7.00
 -10   3  -1  114.49    7.10
 -10   3  -1  106.59    7.10
 -10   3  -1  102.89    6.90
 -11   3  -1   86.59    6.00
 -11   3  -1   81.69    5.70
 -11   3  -1   88.19    6.00
 -11   3  -1   83.19    5.90
 -11   3  -1   82.39    6.20
 -12   3  -1   25.50    3.00
 -12   3  -1   25.10    2.50
 -12   3  -1   24.60    2.70
 -12   3  -1   27.30    2.80
 -12   3  -1   23.70    2.70
 -12  -2   1  293.17   16.90
 -12  -2   1  268.87   16.60
 -12  -2   1  270.17   16.90
 -11  -2   1   13.50    2.00
 -11  -2   1   13.10    1.80
 -11  -2   1   12.70    1.70
 -10  -2   1   39.80    3.30
 -10  -2   1   48.40    3.60
 -10  -2   1   43.10    3.50
  -9  -2   1   79.29    5.40
  -9  -2   1   76.19    5.10
  -9  -2   1   74.49    5.20
  -8  -2   1   56.89    3.80
  -8  -2   1   49.80    3.80
  -8  -2   1   54.79    4.00
  -7  -2   1   14.10    1.50
  -7  -2   1   15.40    1.70
  -7  -2   1   17.20    1.50
  -6  -2   1  655.73   35.30
  -6  -2   1  631.64   34.80
  -6  -2   1  555.14   34.80
  -5  -2   1    2.40    0.80
  -5  -2   1    1.30    0.40
  -5  -2   1    2.30    0.50
  -4  -2   1    2.30    0.50
  -3  -2   1   14.30    1.10
   2   2  -1  671.03   39.50
  -2  -2   1  645.94   39.20
   1   2  -1   10.70    0.80
   1   2  -1    8.80    0.70
   1   2  -1    9.00    0.70
   1   2  -1   11.30    0.80
  -1  -2   1    9.70    0.70
  -1  -2   1    9.70    0.70
  -1  -2   1    8.90    0.80
  -1  -2   1   10.10    0.70
  -1  -2   1   10.00    0.80
   0   2  -1    7.90    0.70
   0   2  -1    7.90    0.60
   0   2  -1    6.40    0.50
   0   2  -1    6.60    0.50
   0   2  -1    6.20    0.60
   0  -2   1    6.10    0.50
   0  -2   1    6.70    0.60
   0  -2   1    6.30    0.50
   0  -2   1    6.90    0.60
   0  -2   1    5.90    0.50
  -1   2  -1  240.78   13.40
  -1   2  -1  235.58   13.30
  -1   2  -1  233.38   13.30
  -1   2  -1  230.98   13.50
  -1   2  -1  232.58   13.40
  -1   2  -1  238.28   13.30
   1  -2   1  232.98   13.30
   1  -2   1  234.38   13.30
   1  -2   1  247.98   13.40
   1  -2   1  229.58   13.40
   1  -2   1  236.58   13.40
   1  -2   1  227.88   13.30
  -3   2  -1   35.50    2.30
  -3   2  -1   36.60    2.50
  -3   2  -1   38.80    2.50
  -3   2  -1   38.50    2.40
  -3   2  -1   39.10    2.50
  -3   2  -1   39.50    2.50
   3  -2   1   37.10    2.40
   3  -2   1   35.60    2.30
   3  -2   1   40.10    2.40
   3  -2   1   36.80    2.50
  -4   2  -1   36.70    2.40
  -4   2  -1   36.50    2.40
  -4   2  -1   41.60    2.50
  -4   2  -1   38.00    2.50
  -4   2  -1   36.60    2.50
  -4   2  -1   34.80    2.50
   4  -2   1   38.30    2.70
   4  -2   1   37.00    2.60
  -5   2  -1   23.50    1.80
  -5   2  -1   23.10    1.80
  -5   2  -1   24.10    1.60
  -5   2  -1   23.30    1.80
   5  -2   1   26.00    2.10
  -6   2  -1  108.19    6.60
  -6   2  -1  103.89    6.60
  -6   2  -1  103.09    6.50
   6  -2   1  115.59    7.10
  -7   2  -1  164.78   10.10
  -7   2  -1  161.98   10.20
  -7   2  -1  168.68   10.30
  -7   2  -1  167.68   10.30
   7  -2   1  200.58   11.10
  -8   2  -1    5.20    1.10
  -8   2  -1    6.60    1.30
   8  -2   1    5.90    1.50
  -9   2  -1    1.50    0.80
  -9   2  -1    1.50    0.80
  -9   2  -1    0.90    0.50
 -10   2  -1  156.88   10.30
 -10   2  -1  177.18   10.30
 -10   2  -1  158.38   10.10
 -10   2  -1  163.38   10.90
 -11   2  -1    4.20    1.00
 -11   2  -1    1.60    1.10
 -11   2  -1    3.80    1.10
 -12   2  -1   15.00    2.10
 -12   2  -1   16.10    2.40
 -12   2  -1   14.60    2.70
 -12  -1   1   13.10    2.20
 -12  -1   1   14.10    1.80
 -12  -1   1   12.40    2.10
 -11  -1   1   42.70    3.70
 -11  -1   1   44.40    3.60
 -11  -1   1   42.70    3.50
 -10  -1   1   28.70    2.60
 -10  -1   1   34.40    2.90
 -10  -1   1   33.90    2.90
  -9  -1   1   32.50    2.80
  -9  -1   1   34.20    2.70
  -9  -1   1   32.20    2.80
  -8  -1   1   28.40    2.30
  -8  -1   1   29.00    2.50
  -8  -1   1   29.80    2.60
  -7  -1   1    8.10    1.10
  -7  -1   1    8.40    1.20
  -7  -1   1    9.40    1.10
  -6  -1   1  400.86   24.00
  -6  -1   1  434.36   24.00
  -6  -1   1  423.36   24.30
  -5  -1   1   90.39    5.60
  -5  -1   1   97.59    5.80
  -5  -1   1   86.39    6.10
  -4  -1   1   25.20    1.80
  -4  -1   1   26.60    2.10
  -3  -1   1  158.78    9.50
  -2  -1   1    5.60    0.50
   1   1  -1  294.77   16.40
  -1  -1   1  249.68   16.40
  -1  -1   1  293.47   16.40
  -1  -1   1  333.87   16.40
  -1  -1   1  292.37   16.40
  -1   1  -1  148.79    8.60
  -1   1  -1  148.19    8.60
  -1   1  -1  151.98    8.60
  -1   1  -1  147.99    8.60
  -1   1  -1  162.98    8.70
  -1   1  -1  151.08    8.60
   1  -1   1  150.58    8.60
   1  -1   1  154.48    8.60
   1  -1   1  148.89    8.60
   1  -1   1  150.68    8.60
  -2   1  -1  222.88   12.90
  -2   1  -1  227.48   12.90
  -2   1  -1  231.38   12.90
  -2   1  -1  227.38   12.90
  -2   1  -1  232.88   12.90
   2  -1   1  229.18   12.90
   2  -1   1  228.18   12.90
   2  -1   1  223.78   12.90
  -3   1  -1  598.24   34.20
  -3   1  -1  621.44   34.20
   3  -1   1  617.74   34.30
   3  -1   1  592.84   34.20
  -4   1  -1  385.76   22.40
  -4   1  -1  379.56   22.40
   4  -1   1  418.66   22.70
  -5   1  -1  181.28   10.80
  -5   1  -1  172.88   10.80
   5  -1   1  202.68   11.30
  -6   1  -1  225.58   13.90
  -6   1  -1  228.38   13.90
   6  -1   1  264.97   14.60
  -7   1  -1   20.50    1.90
  -7   1  -1   24.70    2.00
  -8   1  -1   47.40    3.40
  -8   1  -1   47.90    3.50
  -8   1  -1   44.50    3.50
  -9   1  -1    4.30    0.90
  -9   1  -1    4.40    1.10
  -9   1  -1    3.30    0.90
 -10   1  -1  204.38   11.70
 -10   1  -1  178.38   11.80
 -10   1  -1  184.18   11.60
 -11   1  -1   99.19    6.70
 -11   1  -1   98.19    6.90
 -11   1  -1  100.09    6.70
 -12   1  -1   25.50    3.00
 -12   1  -1   32.20    3.10
 -12   1  -1   29.20    2.80
 -12   0   1  225.48   13.90
 -12   0   1  214.68   13.70
 -12   0   1  226.88   13.90
 -11   0   1   22.50    2.40
 -11   0   1   22.60    2.50
 -11   0   1   23.50    2.50
 -10   0   1  150.48    9.40
 -10   0   1  138.09    9.20
 -10   0   1  149.39    9.40
  -9   0   1   58.39    4.50
  -9   0   1   62.09    4.40
  -9   0   1   66.89    4.60
  -8   0   1   25.90    2.40
  -8   0   1   27.30    2.30
  -8   0   1   25.40    2.40
  -7   0   1   97.49    6.40
  -7   0   1  102.09    6.30
  -6   0   1   15.00    1.50
  -6   0   1   14.70    1.40
  -5   0   1  121.09    7.60
  -5   0   1  125.69    7.40
   4   0  -1 1718.73   97.59
  -4   0   1 1680.83   97.19
   3   0  -1   11.80    1.30
  -3   0   1    8.20    0.90
   2   0  -1   45.10    2.80
  -2   0   1   37.80    2.60
  -1   0   1 1267.47   70.99
  -1   0  -1 2552.74  142.49
   1   0   1 2451.35  142.79
  -2   0  -1  222.28   12.40
  -2   0  -1  205.58   12.40
  -2   0  -1  207.08   12.50
   2   0   1  245.18   12.60
   2   0   1  215.08   12.40
  -3   0  -1    1.50    0.30
  -3   0  -1    2.50    0.30
  -4   0  -1  168.88    9.80
  -4   0  -1  173.18    9.80
  -4   0  -1  163.48    9.90
  -5   0  -1   62.09    4.00
  -5   0  -1   65.19    4.00
  -5   0  -1   59.69    4.00
  -6   0  -1   37.70    2.70
  -6   0  -1   40.20    2.90
  -6   0  -1   40.10    2.80
  -7   0  -1    2.90    0.80
  -7   0  -1    3.80    0.80
  -7   0  -1    2.40    0.70
  -8   0  -1   -0.30    0.70
  -8   0  -1    1.70    0.70
  -8   0  -1    1.00    0.60
  -9   0  -1   12.20    1.70
  -9   0  -1   12.20    1.50
  -9   0  -1   14.40    1.50
 -10   0  -1   21.40    2.20
 -10   0  -1   21.30    2.40
 -10   0  -1   25.40    2.20
 -11   0  -1    1.80    0.70
 -11   0  -1    2.40    1.00
 -11   0  -1    2.70    1.00
 -12   0  -1   40.40    3.70
 -12   0  -1   37.70    3.40
 -12   0  -1   41.30    3.40
 -12   1   1   28.30    3.30
 -12   1   1   33.90    3.20
 -12   1   1   31.80    3.10
 -11   1   1    3.30    1.20
 -11   1   1    1.70    0.90
 -11   1   1    1.20    0.70
 -10   1   1   41.60    3.70
 -10   1   1   52.69    3.90
 -10   1   1   50.49    3.90
  -9   1   1  232.48   14.40
  -9   1   1  244.18   14.30
  -8   1   1  671.53   37.90
  -8   1   1  653.13   38.00
  -7   1   1   22.60    2.10
  -7   1   1   23.80    2.00
   6  -1  -1   55.99    4.10
  -6   1   1   46.20    3.40
  -6   1   1   48.80    3.50
   5  -1  -1  324.17   17.60
  -5   1   1  279.27   17.20
  -5   1   1  289.47   17.10
   4  -1  -1  209.88   12.20
  -4   1   1  193.78   12.00
  -4   1   1  212.68   12.10
   3  -1  -1  166.98    9.80
  -3   1   1  164.58    9.50
  -3   1   1  166.18    9.70
  -3   1   1  165.28    9.70
  -3   1   1  169.88    9.60
  -3   1   1  166.78    9.50
   2  -1  -1    1.20    0.30
   2  -1  -1    1.50    0.30
   2  -1  -1    1.20    0.30
   2  -1  -1    1.50    0.30
  -2   1   1    2.10    0.40
  -2   1   1    1.60    0.30
  -2   1   1    1.60    0.30
  -2   1   1    1.80    0.30
  -2   1   1    1.10    0.30
   1  -1  -1  300.27   16.30
   1  -1  -1  307.37   16.40
   1  -1  -1  278.07   16.30
   1  -1  -1  285.77   16.40
   1  -1  -1  274.47   16.30
  -1   1   1  277.27   16.30
  -1   1   1  282.67   16.30
  -1   1   1  283.57   16.40
  -1   1   1  291.57   16.30
  -1   1   1  309.77   16.40
   0   1   1  439.76   24.60
   0   1   1  434.96   24.60
  -1  -1  -1    1.00    0.20
  -1  -1  -1    0.90    0.20
   1   1   1    0.70    0.20
   1   1   1    0.70    0.20
  -3  -1  -1  141.99    7.70
  -3  -1  -1  124.49    7.80
  -4  -1  -1   11.30    1.00
  -4  -1  -1    8.80    1.00
  -4  -1  -1   10.30    0.90
  -5  -1  -1    9.60    0.90
  -5  -1  -1    8.10    1.00
  -5  -1  -1   11.50    1.10
  -6  -1  -1   20.50    1.80
  -6  -1  -1   19.60    1.70
  -6  -1  -1   21.80    1.70
  -7  -1  -1   82.99    5.30
  -7  -1  -1   87.79    5.40
  -7  -1  -1   82.39    5.50
  -8  -1  -1   47.40    3.60
  -8  -1  -1   45.90    3.40
  -8  -1  -1   46.60    3.30
  -9  -1  -1    1.80    0.80
  -9  -1  -1    3.10    0.80
  -9  -1  -1    1.20    0.70
 -10  -1  -1   15.90    2.10
 -10  -1  -1   20.00    2.00
 -10  -1  -1   20.60    2.00
 -11  -1  -1   17.10    2.00
 -11  -1  -1   16.70    2.20
 -12  -1  -1   37.90    3.50
 -12  -1  -1   35.40    3.10
 -12  -1  -1   32.10    3.00
 -12   2   1  159.08   10.30
 -12   2   1  145.49   10.00
 -12   2   1  160.18   10.20
 -11   2   1    9.40    1.40
 -11   2   1   11.30    1.80
 -11   2   1   12.10    2.00
 -11   2   1    8.30    1.70
 -11   2   1   12.70    2.20
 -10   2   1   36.90    3.10
 -10   2   1   39.80    3.30
 -10   2   1   41.70    3.40
  -9   2   1    1.30    0.60
  -9   2   1    0.40    0.60
  -9   2   1    1.20    0.60
  -9   2   1    1.80    0.70
   8  -2  -1   15.40    2.30
  -8   2   1   10.50    1.30
  -8   2   1    9.40    1.20
  -8   2   1   11.40    1.80
  -8   2   1    9.40    1.40
   7  -2  -1   10.00    1.70
  -7   2   1    8.50    1.10
  -7   2   1    9.50    1.20
  -7   2   1    9.00    1.10
  -7   2   1    7.20    1.00
   6  -2  -1   10.20    1.40
  -6   2   1    9.20    1.20
  -6   2   1    9.50    1.10
  -6   2   1   11.70    1.30
   5  -2  -1   56.39    3.80
  -5   2   1   52.19    3.30
  -5   2   1   53.19    3.70
  -5   2   1   52.89    3.60
  -5   2   1   54.79    3.50
   4  -2  -1   12.70    1.10
   4  -2  -1   14.00    1.30
   4  -2  -1   12.20    1.10
  -4   2   1   12.80    1.20
  -4   2   1   15.50    1.30
  -4   2   1   13.80    1.10
  -4   2   1   12.70    1.10
  -4   2   1   14.90    1.20
   3  -2  -1    2.40    0.40
   3  -2  -1    2.30    0.40
   3  -2  -1    1.90    0.50
   3  -2  -1    2.50    0.40
   3  -2  -1    3.00    0.40
  -3   2   1    2.90    0.40
  -3   2   1    1.90    0.40
  -3   2   1    1.80    0.40
  -3   2   1    2.30    0.50
  -3   2   1    2.50    0.50
  -2   2   1  983.20   56.79
   1  -2  -1   31.30    2.00
   1  -2  -1   30.40    2.00
   1  -2  -1   37.50    2.20
   1  -2  -1   29.40    2.00
   1  -2  -1   30.20    2.10
  -1   2   1   31.00    2.00
  -1   2   1   30.10    2.00
  -1   2   1   29.40    2.00
  -1   2   1   36.60    2.20
  -1   2   1   33.20    2.20
   0  -2  -1  248.88   13.80
   0  -2  -1  236.88   13.90
   0  -2  -1  247.18   13.90
   0  -2  -1  246.18   13.80
   0  -2  -1  242.68   13.80
   0  -2  -1  242.28   13.80
   0   2   1  241.68   13.80
   0   2   1  239.08   13.80
   0   2   1  236.98   13.90
   0   2   1  242.08   13.80
   0   2   1  247.28   13.80
   0   2   1  252.27   13.90
  -1  -2  -1   73.99    4.40
  -1  -2  -1   70.69    4.30
  -1  -2  -1   74.19    4.40
  -1  -2  -1   75.99    4.40
  -1  -2  -1   76.49    4.30
   1   2   1   69.59    4.40
   1   2   1   74.39    4.40
   1   2   1   73.69    4.30
   1   2   1   73.59    4.40
   1   2   1   75.49    4.30
  -2  -2  -1    1.50    0.30
  -2  -2  -1    2.30    0.30
  -2  -2  -1    1.20    0.20
  -2  -2  -1    2.00    0.30
   2   2   1    2.10    0.40
  -3  -2  -1   71.99    3.90
  -3  -2  -1   59.89    4.10
   3   2   1   68.39    4.10
  -4  -2  -1    5.10    0.60
  -5  -2  -1    8.00    0.80
  -5  -2  -1    8.20    1.00
  -5  -2  -1    8.50    1.20
  -6  -2  -1   66.09    4.20
  -6  -2  -1   68.39    4.50
  -6  -2  -1   68.99    4.50
  -7  -2  -1    6.80    0.90
  -7  -2  -1    7.40    1.20
  -7  -2  -1    9.20    1.20
  -8  -2  -1  605.34   34.10
  -8  -2  -1  588.44   34.30
  -8  -2  -1  601.14   34.20
  -9  -2  -1  145.49    9.10
  -9  -2  -1  150.28    9.20
  -9  -2  -1  141.79    8.90
 -10  -2  -1    3.10    0.90
 -10  -2  -1    2.50    0.90
 -10  -2  -1    3.30    0.90
 -11  -2  -1   40.90    3.30
 -11  -2  -1   52.99    5.40
 -11  -2  -1   39.10    3.30
 -12  -2  -1   10.70    1.70
 -12  -2  -1   12.70    2.20
 -12  -2  -1   12.10    1.80
 -12   3   1    1.20    1.10
 -12   3   1    0.00    0.90
 -12   3   1    0.70    1.00
 -12   3   1    1.70    0.90
 -12   3   1   -0.30    0.80
 -11   3   1   37.10    3.30
 -11   3   1   37.60    3.20
 -11   3   1   34.70    3.20
 -11   3   1   38.40    3.40
 -10   3   1   34.50    3.00
 -10   3   1   38.10    3.20
 -10   3   1   35.60    3.10
 -10   3   1   35.30    3.20
   9  -3  -1   52.49    4.30
  -9   3   1   45.60    3.50
  -9   3   1   43.00    3.50
  -9   3   1   44.00    3.60
  -9   3   1   42.30    3.40
   8  -3  -1   73.39    5.20
  -8   3   1   60.49    4.50
  -8   3   1   64.59    4.70
  -8   3   1   67.99    4.70
  -8   3   1   63.89    4.60
   7  -3  -1    5.60    1.10
  -7   3   1    2.80    0.80
  -7   3   1    2.10    0.70
  -7   3   1    2.20    0.80
  -7   3   1    3.70    0.80
  -7   3   1    2.90    0.60
   6  -3  -1  332.37   18.70
   6  -3  -1  298.57   18.00
   6  -3  -1  323.17   18.10
  -6   3   1  324.17   18.10
  -6   3   1  315.77   18.10
  -6   3   1  329.07   18.40
  -6   3   1  302.37   18.40
  -6   3   1  309.57   18.40
  -6   3   1  311.17   18.50
   5  -3  -1   23.50    1.80
   5  -3  -1   23.00    2.00
   5  -3  -1   22.70    1.70
  -5   3   1   25.30    2.00
  -5   3   1   25.50    2.00
  -5   3   1   20.80    1.90
  -5   3   1   25.00    1.80
  -5   3   1   23.80    1.80
  -5   3   1   23.00    2.00
   4  -3  -1  397.16   23.60
   4  -3  -1  408.16   23.30
   4  -3  -1  403.76   23.40
   4  -3  -1  431.86   23.60
   4  -3  -1  402.26   23.30
  -4   3   1  395.56   23.60
  -4   3   1  407.06   23.50
  -4   3   1  415.56   23.40
  -4   3   1  436.66   23.60
  -4   3   1  392.06   23.60
  -4   3   1  431.26   23.40
   3  -3  -1    5.50    0.70
   3  -3  -1    5.70    0.70
   3  -3  -1    5.20    0.70
   3  -3  -1    6.30    0.80
   3  -3  -1    5.50    0.70
  -3   3   1    4.80    0.60
  -3   3   1    6.00    0.70
  -3   3   1    5.60    0.80
  -3   3   1    5.80    0.70
  -3   3   1    5.00    0.70
  -3   3   1    5.80    0.60
   2  -3  -1   72.49    4.50
   2  -3  -1   77.99    4.60
   2  -3  -1   74.99    4.40
   2  -3  -1   71.39    4.40
  -2   3   1   70.29    4.40
  -2   3   1   68.49    4.40
  -2   3   1   73.39    4.40
  -2   3   1   73.19    4.60
  -2   3   1   69.79    4.50
  -2   3   1   74.49    4.70
   1  -3  -1  545.45   32.60
   1  -3  -1  575.44   32.50
   1  -3  -1  617.44   32.70
   1  -3  -1  610.14   32.50
  -1   3   1  583.54   32.50
  -1   3   1  561.54   32.50
  -1   3   1  565.14   32.40
  -1   3   1  594.94   32.50
  -1   3   1  530.85   32.70
   0  -3  -1 1525.75   93.79
   0   3   1 1644.54   94.39
  -1  -3  -1  486.85   26.70
  -1  -3  -1  467.15   26.50
  -1  -3  -1  467.95   26.50
  -1  -3  -1  474.25   26.50
  -1  -3  -1  478.75   26.50
  -1  -3  -1  453.95   26.60
   1   3   1  467.65   26.60
   1   3   1  482.25   26.60
   1   3   1  456.25   26.50
   1   3   1  472.35   26.60
   1   3   1  461.75   26.50
  -2  -3  -1  319.37   17.40
  -2  -3  -1  309.57   17.50
  -2  -3  -1  326.77   17.60
  -2  -3  -1  313.17   17.40
  -2  -3  -1  302.47   17.50
   2   3   1  298.17   17.60
   2   3   1  308.07   17.40
   2   3   1  308.57   17.40
   2   3   1  300.57   17.40
   2   3   1  288.97   17.40
  -3  -3  -1   78.79    4.50
  -3  -3  -1   77.29    4.40
  -3  -3  -1   74.99    4.40
  -3  -3  -1   72.79    4.40
  -3  -3  -1   71.19    4.60
   3   3   1   70.79    4.60
  -4  -3  -1 1990.90  111.59
  -5  -3  -1  541.65   28.10
  -5  -3  -1  454.45   28.40
  -6  -3  -1    6.10    0.80
  -6  -3  -1    4.80    1.00
  -6  -3  -1    5.70    1.00
  -7  -3  -1   72.89    4.80
  -7  -3  -1   64.19    4.60
  -7  -3  -1   71.19    4.40
  -8  -3  -1  112.49    7.00
  -8  -3  -1  113.99    7.40
  -8  -3  -1  120.19    7.40
  -9  -3  -1  128.09    8.10
  -9  -3  -1  134.69    8.40
  -9  -3  -1  133.69    8.30
 -10  -3  -1   48.80    3.80
 -10  -3  -1   51.49    4.00
 -10  -3  -1   50.09    3.60
 -11  -3  -1    0.70    0.60
 -11  -3  -1    2.40    1.80
 -11  -3  -1    1.00    0.80
 -12   4   1   13.80    2.20
 -12   4   1   14.80    2.10
 -12   4   1   10.90    2.10
 -12   4   1   14.90    2.40
 -11   4   1    5.30    1.20
 -11   4   1    5.60    1.30
 -11   4   1    8.90    1.70
 -11   4   1    6.40    1.40
  10  -4  -1  156.18    9.90
 -10   4   1  127.09    8.80
 -10   4   1  135.29    8.90
 -10   4   1  138.99    9.00
 -10   4   1  129.09    8.80
   9  -4  -1   53.99    4.60
  -9   4   1   48.70    3.90
  -9   4   1   49.30    4.00
  -9   4   1   55.49    4.10
   8  -4  -1   76.89    5.40
  -8   4   1   71.19    5.10
  -8   4   1   72.79    5.10
  -8   4   1   69.39    4.60
  -8   4   1   65.39    5.00
  -8   4   1   75.19    5.10
   7  -4  -1   25.50    2.40
   7  -4  -1   24.10    2.00
   7  -4  -1   27.50    2.10
  -7   4   1   27.20    2.10
  -7   4   1   27.20    2.40
  -7   4   1   28.10    2.30
  -7   4   1   26.60    2.20
  -7   4   1   25.90    2.40
  -7   4   1   24.70    2.30
   6  -4  -1   35.40    2.90
   6  -4  -1   35.10    2.50
   6  -4  -1   34.30    2.50
  -6   4   1   36.10    2.60
  -6   4   1   34.10    2.50
  -6   4   1   31.50    2.70
  -6   4   1   33.10    2.80
  -6   4   1   34.60    2.80
  -6   4   1   36.70    2.90
   5  -4  -1  497.55   29.10
   5  -4  -1  502.85   29.10
   5  -4  -1  498.15   29.20
   5  -4  -1  515.35   29.40
  -5   4   1  525.45   29.20
  -5   4   1  498.35   29.30
  -5   4   1  534.35   29.50
  -5   4   1  524.05   29.20
  -5   4   1  518.25   29.40
  -5   4   1  512.45   29.50
   4  -4  -1    7.60    1.10
   4  -4  -1    8.20    1.00
   4  -4  -1    9.80    1.20
   4  -4  -1    8.20    1.10
   4  -4  -1   11.70    1.20
  -4   4   1    9.60    1.10
  -4   4   1    8.70    1.00
  -4   4   1    9.80    1.10
  -4   4   1    8.00    1.20
  -4   4   1   11.00    1.30
   3  -4  -1  250.87   14.50
   3  -4  -1  254.27   14.10
   3  -4  -1  233.28   14.20
   3  -4  -1  245.98   14.40
   3  -4  -1  248.68   14.10
  -3   4   1  243.38   14.10
  -3   4   1  251.07   14.40
  -3   4   1  235.68   14.40
  -3   4   1  248.98   14.20
  -3   4   1  248.48   14.10
  -3   4   1  229.28   14.20
   2  -4  -1   86.09    5.10
   2  -4  -1   81.29    5.00
   2  -4  -1   80.19    5.00
   2  -4  -1   81.19    5.20
   2  -4  -1   84.09    5.30
  -2   4   1   82.19    5.00
  -2   4   1   79.19    4.90
  -2   4   1   78.39    5.30
  -2   4   1   82.49    5.30
  -2   4   1   80.99    5.00
   1  -4  -1  243.18   14.30
   1  -4  -1  252.47   14.00
   1  -4  -1  242.78   14.00
   1  -4  -1  248.48   14.30
   1  -4  -1  245.18   14.10
  -1   4   1  236.68   14.10
  -1   4   1  240.58   14.00
  -1   4   1  239.38   13.90
  -1   4   1  243.78   14.30
  -1   4   1  247.08   14.00
  -1   4   1  244.18   14.30
  -1   4   1  241.18   14.00
   0  -4  -1 1453.85   79.29
   0  -4  -1 1426.46   78.99
   0  -4  -1 1412.66   78.89
   0   4   1 1356.16   78.89
   0   4   1 1429.76   79.19
   0   4   1 1374.76   78.99
  -1  -4  -1  263.07   15.20
  -1  -4  -1  262.97   15.20
  -1  -4  -1  254.87   15.40
  -1  -4  -1  273.97   15.50
  -1  -4  -1  263.47   15.20
  -1  -4  -1  267.17   15.20
   1   4   1  262.37   15.40
   1   4   1  270.27   15.20
   1   4   1  264.07   15.20
   1   4   1  272.77   15.20
  -2  -4  -1   22.20    1.60
  -2  -4  -1   22.60    2.00
  -2  -4  -1   23.00    1.70
  -2  -4  -1   23.80    1.80
  -2  -4  -1   22.80    1.60
   2   4   1   22.90    1.60
   2   4   1   23.20    1.70
   2   4   1   22.40    1.60
   2   4   1   21.60    1.70
   2   4   1   21.60    1.70
  -3  -4  -1  406.76   22.60
  -3  -4  -1  395.56   22.70
  -3  -4  -1  403.16   22.80
  -3  -4  -1  419.06   22.80
   3   4   1  401.76   22.60
   3   4   1  366.66   22.70
   3   4   1  401.66   22.60
  -4  -4  -1  117.59    6.90
  -4  -4  -1  114.49    6.90
  -4  -4  -1  117.99    7.10
   4   4   1  111.29    7.00
  -5  -4  -1   14.90    1.60
   5   4   1   15.80    1.50
  -6  -4  -1  321.57   17.30
  -6  -4  -1  284.87   17.70
  -7  -4  -1   32.50    2.70
  -7  -4  -1   26.50    2.50
  -7  -4  -1   29.40    2.10
  -8  -4  -1  399.06   24.00
  -8  -4  -1  429.06   24.10
  -8  -4  -1  409.46   23.50
  -9  -4  -1    0.80    0.70
  -9  -4  -1    1.10    0.80
  -9  -4  -1    1.00    0.50
 -10  -4  -1  144.89    9.20
 -10  -4  -1  146.69    9.00
 -10  -4  -1  138.19    8.70
 -11  -4  -1   49.50    3.90
 -11  -4  -1   50.59    4.60
 -11  -4  -1   54.39    3.80
 -12   5   1   43.20    3.90
 -12   5   1   38.00    3.80
 -12   5   1   48.80    4.10
 -12   5   1   42.30    4.10
 -11   5   1   10.20    1.90
 -11   5   1   10.40    2.10
 -11   5   1   10.00    1.80
 -11   5   1   14.60    2.00
  10  -5  -1  123.59    8.20
 -10   5   1  104.49    7.60
 -10   5   1  110.69    7.70
 -10   5   1  104.29    7.40
   9  -5  -1   65.09    5.00
  -9   5   1   60.39    4.80
  -9   5   1   64.79    4.80
  -9   5   1   60.29    4.30
  -9   5   1   60.69    4.60
  -9   5   1   58.89    4.20
  -9   5   1   68.49    4.90
   8  -5  -1   53.79    4.00
   8  -5  -1   67.89    4.90
   8  -5  -1   62.29    4.20
  -8   5   1   62.49    4.60
  -8   5   1   65.29    4.60
  -8   5   1   61.49    4.50
  -8   5   1   56.69    4.30
  -8   5   1   58.09    4.10
  -8   5   1   58.19    4.50
   7  -5  -1  555.04   31.00
   7  -5  -1  549.05   30.50
   7  -5  -1  507.75   30.40
  -7   5   1  527.95   30.90
  -7   5   1  550.54   30.50
  -7   5   1  538.85   30.50
  -7   5   1  545.35   31.00
  -7   5   1  499.15   30.90
  -7   5   1  529.05   30.80
   6  -5  -1    3.10    0.70
   6  -5  -1    2.70    0.80
   6  -5  -1    2.20    0.80
   6  -5  -1    5.70    1.10
   6  -5  -1    2.70    0.80
  -6   5   1    3.20    1.00
  -6   5   1    3.30    0.90
  -6   5   1    3.70    0.80
  -6   5   1    4.30    1.00
  -6   5   1    3.60    1.10
   5  -5  -1   24.30    2.10
   5  -5  -1   23.00    2.10
   5  -5  -1   23.30    1.90
   5  -5  -1   26.50    2.00
   5  -5  -1   25.80    2.20
  -5   5   1   24.80    2.00
  -5   5   1   22.50    2.20
  -5   5   1   22.70    2.00
  -5   5   1   22.00    2.00
  -5   5   1   22.30    2.10
  -5   5   1   24.30    2.20
   4  -5  -1   51.29    3.50
   4  -5  -1   50.49    3.80
   4  -5  -1   48.30    3.60
   4  -5  -1   49.99    3.50
  -4   5   1   54.29    3.80
  -4   5   1   51.79    3.50
  -4   5   1   50.69    3.80
  -4   5   1   52.19    3.50
  -4   5   1   54.09    3.60
  -4   5   1   51.09    3.70
   3  -5  -1  113.19    6.80
   3  -5  -1  116.09    6.80
   3  -5  -1  108.59    6.90
   3  -5  -1  116.79    7.10
  -3   5   1  102.79    6.90
  -3   5   1  112.89    6.80
  -3   5   1  108.09    6.70
  -3   5   1  109.59    7.20
  -3   5   1  106.49    6.80
  -3   5   1  120.39    7.20
   2  -5  -1  247.58   14.40
   2  -5  -1  244.18   14.70
   2  -5  -1  243.68   14.40
   2  -5  -1  251.27   14.40
   2  -5  -1  276.17   14.80
  -2   5   1  259.77   14.70
  -2   5   1  250.07   14.40
  -2   5   1  235.18   14.20
  -2   5   1  236.88   14.70
  -2   5   1  241.48   14.40
  -2   5   1  237.98   14.50
   1  -5  -1   25.50    2.90
   1  -5  -1   23.10    1.80
   1  -5  -1   22.10    1.70
  -1   5   1   19.70    1.70
  -1   5   1   22.50    1.80
  -1   5   1   20.50    1.50
  -1   5   1   22.60    1.70
  -1   5   1   21.70    1.90
   0  -5  -1   47.40    3.80
   0  -5  -1   47.60    3.50
   0  -5  -1   48.90    3.20
   0  -5  -1   46.80    3.40
   0  -5  -1   49.10    3.20
   0   5   1   45.80    3.10
   0   5   1   51.69    3.10
   0   5   1   49.40    3.30
   0   5   1   45.10    3.20
   0   5   1   49.20    3.40
   0   5   1   47.40    2.90
   0   5   1   50.09    3.40
  -1  -5  -1  147.99    8.60
  -1  -5  -1  152.18    9.00
  -1  -5  -1  144.79    8.60
  -1  -5  -1  146.89    8.60
  -1  -5  -1  142.49    8.60
  -1  -5  -1  141.09    8.80
   1   5   1  142.79    8.80
   1   5   1  140.29    8.60
   1   5   1  147.19    8.60
   1   5   1  146.89    8.80
   1   5   1  148.69    8.60
  -2  -5  -1  260.27   14.90
  -2  -5  -1  243.38   14.80
  -2  -5  -1  251.67   14.60
  -2  -5  -1  256.47   14.60
  -2  -5  -1  261.97   14.60
   2   5   1  244.18   14.70
   2   5   1  248.48   14.60
   2   5   1  242.48   14.60
   2   5   1  247.68   14.60
   2   5   1  278.87   14.80
  -3  -5  -1    5.50    0.80
  -3  -5  -1    6.80    0.80
  -3  -5  -1    6.20    0.90
  -3  -5  -1    5.40    0.90
  -3  -5  -1    6.30    0.80
   3   5   1    6.50    0.80
   3   5   1    5.90    0.70
   3   5   1    5.60    0.90
  -4  -5  -1   22.70    1.80
  -4  -5  -1   22.30    1.90
  -4  -5  -1   24.10    1.80
  -4  -5  -1   22.60    1.70
  -4  -5  -1   23.40    1.90
   4   5   1   23.30    1.90
   4   5   1   23.20    1.70
  -5  -5  -1   82.69    5.10
  -5  -5  -1   83.79    5.30
  -5  -5  -1   85.09    5.20
   5   5   1   75.89    5.20
  -6  -5  -1  138.59    8.40
  -6  -5  -1  132.79    8.50
  -6  -5  -1  141.09    8.30
   6   5   1  143.89    8.50
  -7  -5  -1    1.70    0.70
  -8  -5  -1   36.70    3.20
  -8  -5  -1   42.70    3.40
  -9  -5  -1   27.40    2.70
  -9  -5  -1   28.90    2.80
  -9  -5  -1   32.70    2.30
 -10  -5  -1   62.59    4.10
 -10  -5  -1   59.69    4.40
 -10  -5  -1   60.39    4.60
 -11  -5  -1    9.50    1.60
 -11  -5  -1    7.90    1.70
 -11  -5  -1    7.70    1.30
  11  -6  -1   83.59    6.60
 -11   6   1   77.79    6.20
 -11   6   1   85.19    6.10
 -11   6   1   77.49    5.90
 -11   6   1   75.09    6.00
 -10   6   1  104.79    9.10
 -10   6   1  107.29    7.60
 -10   6   1   98.39    7.20
 -10   6   1  120.09    7.60
 -10   6   1  101.39    6.70
   9  -6  -1   15.70    2.20
   9  -6  -1   16.20    1.70
   9  -6  -1   14.40    1.60
  -9   6   1   15.10    2.10
  -9   6   1   17.10    1.70
  -9   6   1   18.40    2.00
  -9   6   1   16.90    2.10
  -9   6   1   17.90    2.00
  -9   6   1   15.50    2.30
   8  -6  -1  124.59    7.30
   8  -6  -1  106.89    7.20
   8  -6  -1  124.99    7.90
  -8   6   1  108.89    7.80
  -8   6   1  113.69    7.30
  -8   6   1  113.39    7.70
  -8   6   1  126.79    7.50
  -8   6   1  109.69    7.60
  -8   6   1  115.29    7.90
   7  -6  -1   17.00    2.00
   7  -6  -1   17.80    1.80
   7  -6  -1   16.90    1.70
  -7   6   1   19.80    2.00
  -7   6   1   18.40    2.10
  -7   6   1   17.90    1.80
  -7   6   1   15.70    1.80
  -7   6   1   20.50    2.10
  -7   6   1   16.30    2.00
   6  -6  -1   23.30    2.10
   6  -6  -1   24.00    2.30
   6  -6  -1   26.00    2.20
   6  -6  -1   24.30    2.30
   6  -6  -1   23.20    2.30
  -6   6   1   22.30    2.10
  -6   6   1   21.40    2.10
  -6   6   1   26.60    2.50
  -6   6   1   22.40    2.20
  -6   6   1   22.80    2.30
  -6   6   1   23.50    2.40
   5  -6  -1    9.70    1.30
   5  -6  -1    7.50    1.10
   5  -6  -1    8.80    1.20
   5  -6  -1    9.70    1.30
   5  -6  -1    7.60    1.20
  -5   6   1   12.30    1.50
  -5   6   1    7.60    1.20
  -5   6   1    8.60    1.20
  -5   6   1    8.90    1.20
  -5   6   1    8.80    1.30
  -5   6   1    9.00    1.40
  -4   6   1    3.50    0.90
  -4   6   1    1.70    0.70
   3  -6  -1  263.17   15.80
   3  -6  -1  266.47   16.10
   3  -6  -1  272.97   16.10
   3  -6  -1  268.67   15.70
  -3   6   1  273.37   15.70
  -3   6   1  260.47   15.60
  -3   6   1  259.77   15.80
  -3   6   1  267.07   15.70
  -3   6   1  269.17   16.10
  -3   6   1  286.27   16.10
   2  -6  -1   86.69    5.20
   2  -6  -1   81.79    5.50
   2  -6  -1   80.89    5.20
   2  -6  -1   79.49    5.20
   2  -6  -1   84.99    5.60
  -2   6   1   75.79    5.00
  -2   6   1   78.59    5.20
  -2   6   1   80.99    5.50
  -2   6   1   81.09    5.50
  -2   6   1   80.39    5.20
  -2   6   1   77.99    5.20
   1  -6  -1    4.50    0.90
   1  -6  -1    6.30    0.90
   1  -6  -1    8.60    1.00
   1  -6  -1    5.60    1.10
   1  -6  -1    8.10    1.10
  -1   6   1    7.60    1.00
  -1   6   1    4.50    0.60
  -1   6   1    3.00    0.90
  -1   6   1    5.80    0.90
  -1   6   1    5.60    0.80
  -1   6   1    5.30    0.90
   0  -6  -1  118.79    7.20
   0  -6  -1  116.89    7.50
   0  -6  -1  124.79    7.20
   0  -6  -1  118.99    7.20
   0  -6  -1  122.99    7.60
   0   6   1  112.19    7.20
   0   6   1  115.99    7.50
   0   6   1  123.69    7.50
   0   6   1  115.59    7.10
   0   6   1  116.89    6.90
   0   6   1  112.89    7.10
  -1  -6  -1   12.20    1.20
  -1  -6  -1   15.20    1.50
  -1  -6  -1   12.70    1.50
  -1  -6  -1   10.60    1.10
  -1  -6  -1   11.50    1.30
  -1  -6  -1   11.50    1.20
   1   6   1   10.40    1.20
   1   6   1   14.20    1.20
   1   6   1   12.50    1.20
   1   6   1   11.20    1.40
  -2  -6  -1  345.37   19.70
  -2  -6  -1  357.16   20.10
  -2  -6  -1  345.77   19.80
  -2  -6  -1  341.87   20.00
  -2  -6  -1  361.86   19.80
  -2  -6  -1  338.17   19.90
   2   6   1  354.76   19.90
   2   6   1  334.87   19.70
   2   6   1  326.67   19.80
   2   6   1  333.67   19.60
   2   6   1  333.97   19.70
  -3  -6  -1  290.07   16.10
  -3  -6  -1  280.07   16.40
  -3  -6  -1  277.17   16.30
  -3  -6  -1  288.97   16.10
  -3  -6  -1  288.57   16.10
   3   6   1  279.77   16.00
   3   6   1  267.37   16.00
   3   6   1  267.27   16.00
   3   6   1  285.67   16.20
   3   6   1  258.17   16.10
  -4  -6  -1  183.98   10.40
  -4  -6  -1  176.38   10.50
  -4  -6  -1  179.08   11.00
  -4  -6  -1  182.48   10.40
  -4  -6  -1  180.08   10.60
   4   6   1  167.08   10.30
   4   6   1  173.68   10.30
   4   6   1  168.88   10.50
  -5  -6  -1  191.98   11.50
  -5  -6  -1  201.48   11.60
   5   6   1  188.58   11.50
  -6  -6  -1   39.60    3.10
  -6  -6  -1   41.90    3.00
   6   6   1   43.90    3.20
  -7  -6  -1   13.70    2.20
  -7  -6  -1   14.60    1.40
  -7  -6  -1   10.80    1.70
  -8  -6  -1  186.78   11.50
  -9  -6  -1    0.50    0.70
  -9  -6  -1    1.90    1.00
 -10  -6  -1   13.20    1.90
 -10  -6  -1   12.10    1.80
 -11  -6  -1   25.60    3.70
 -11  -6  -1   16.90    2.10
  11  -7  -1    2.80    1.40
 -11   7   1    2.50    0.80
 -11   7   1    2.30    1.30
 -11   7   1    2.40    1.10
 -11   7   1    2.00    1.00
 -11   7   1    3.10    1.20
 -11   7   1    2.40    1.10
  10  -7  -1  136.19    9.70
  10  -7  -1  108.29    7.30
 -10   7   1  117.09    7.80
 -10   7   1  119.39    8.40
 -10   7   1  111.09    7.90
 -10   7   1  110.29    7.50
 -10   7   1  127.79    8.20
 -10   7   1  116.29    8.30
   9  -7  -1  170.68   10.80
   9  -7  -1  150.48   10.10
   9  -7  -1  172.58   10.20
  -9   7   1  177.18   11.20
  -9   7   1  169.58   10.90
  -9   7   1  170.78   10.40
  -9   7   1  162.58   10.20
  -9   7   1  154.78   10.50
  -9   7   1  164.98   11.00
   8  -7  -1  144.79    8.90
   8  -7  -1  132.99    8.80
   8  -7  -1  139.89    9.40
  -8   7   1  143.99    8.90
  -8   7   1  148.89    9.40
  -8   7   1  149.09    9.60
  -8   7   1  146.69    9.10
  -8   7   1  142.39    9.20
  -8   7   1  138.09    9.50
   7  -7  -1  102.69    7.50
   7  -7  -1  112.19    6.90
   7  -7  -1  103.89    6.80
   7  -7  -1  101.39    7.00
   7  -7  -1  118.59    7.30
  -7   7   1  103.99    7.00
  -7   7   1  101.59    6.80
  -7   7   1  109.69    7.40
  -7   7   1   99.49    7.10
  -7   7   1  112.19    6.90
  -7   7   1  104.59    7.40
   6  -7  -1   42.80    3.40
   6  -7  -1   39.10    3.00
   6  -7  -1   38.10    3.30
   6  -7  -1   41.00    3.30
   6  -7  -1   41.10    3.60
  -6   7   1   37.70    3.20
  -6   7   1   39.20    3.50
  -6   7   1   41.70    3.20
  -6   7   1   38.90    3.10
  -6   7   1   35.70    3.40
  -6   7   1   39.00    3.10
   5  -7  -1   23.90    2.20
   5  -7  -1   22.80    2.10
   5  -7  -1   21.60    2.30
   5  -7  -1   26.40    2.50
   5  -7  -1   23.60    2.10
  -5   7   1   21.40    2.40
  -5   7   1   21.80    2.00
  -5   7   1   25.50    2.30
  -5   7   1   21.40    2.30
  -5   7   1   22.50    2.10
  -5   7   1   23.80    2.10
   4  -7  -1  256.37   15.60
   4  -7  -1  267.47   15.30
   4  -7  -1  265.47   15.30
   4  -7  -1  258.07   15.40
  -4   7   1  247.48   15.20
  -4   7   1  249.18   15.80
  -4   7   1  259.37   15.20
  -4   7   1  272.67   15.80
  -4   7   1  252.67   15.40
  -4   7   1  257.97   15.30
   3  -7  -1   15.90    1.60
   3  -7  -1   12.90    1.80
   3  -7  -1   16.00    1.80
   3  -7  -1   14.50    1.50
   3  -7  -1   14.40    1.50
  -3   7   1   14.20    1.80
  -3   7   1   16.10    1.90
  -3   7   1   16.50    1.60
  -3   7   1   13.10    1.40
  -3   7   1   16.40    1.60
  -3   7   1   13.60    1.60
   2  -7  -1 1072.39   58.69
   2  -7  -1 1054.49   59.19
   2  -7  -1 1062.29   58.69
   2  -7  -1 1070.59   59.19
   2  -7  -1 1007.50   58.69
  -2   7   1 1006.20   58.39
  -2   7   1 1000.10   58.79
  -2   7   1 1016.30   58.69
  -2   7   1 1045.20   58.69
  -2   7   1  996.40   59.19
  -2   7   1 1027.70   58.59
  -2   7   1 1105.49   59.19
   1  -7  -1   35.80    2.70
   1  -7  -1   35.30    3.00
   1  -7  -1   34.50    2.60
   1  -7  -1   33.20    2.60
  -1   7   1   31.50    2.80
  -1   7   1   31.90    2.60
  -1   7   1   33.60    2.30
  -1   7   1   32.60    2.50
  -1   7   1   32.80    2.70
  -1   7   1   31.60    2.60
  -1   7   1   35.90    2.90
   0  -7  -1    1.30    0.70
   0  -7  -1    3.40    1.00
   0  -7  -1    3.50    0.70
   0  -7  -1    2.70    0.70
   0   7   1    1.80    0.60
   0   7   1    2.60    0.80
   0   7   1    3.30    0.80
   0   7   1    3.40    0.70
   0   7   1    1.10    0.60
   0   7   1    3.10    0.50
  -1  -7  -1 1111.19   60.89
  -1  -7  -1 1069.29   60.89
  -1  -7  -1 1085.79   60.79
  -1  -7  -1 1096.49   61.39
  -1  -7  -1 1061.39   61.19
  -1  -7  -1 1095.99   60.89
   1   7   1 1110.79   61.19
   1   7   1 1069.49   60.69
   1   7   1 1069.29   60.79
   1   7   1 1054.19   60.79
   1   7   1 1042.30   61.19
  -2  -7  -1    0.90    0.60
  -2  -7  -1    1.50    0.50
  -2  -7  -1    0.70    0.80
  -2  -7  -1    2.40    0.70
  -2  -7  -1    2.90    0.70
   2   7   1    1.40    0.60
   2   7   1    1.70    0.60
   2   7   1    1.20    0.60
   2   7   1   -0.40    0.60
   2   7   1    0.90    0.40
  -3  -7  -1  333.87   19.30
  -3  -7  -1  332.77   19.00
  -3  -7  -1  325.17   19.40
  -3  -7  -1  326.57   18.90
  -3  -7  -1  341.87   19.20
  -3  -7  -1  334.17   19.00
   3   7   1  323.07   18.90
   3   7   1  330.37   19.00
   3   7   1  313.97   18.90
   3   7   1  316.77   19.00
   3   7   1  325.67   18.90
  -4  -7  -1   47.30    3.60
  -4  -7  -1   48.90    3.40
  -4  -7  -1   50.29    3.40
  -4  -7  -1   48.00    3.30
  -4  -7  -1   49.90    3.70
   4   7   1   50.69    3.50
   4   7   1   43.90    3.30
   4   7   1   45.20    3.30
  -5  -7  -1   18.80    1.70
  -5  -7  -1   17.90    1.60
  -5  -7  -1   16.10    1.60
  -5  -7  -1   16.40    1.70
  -5  -7  -1   16.50    1.90
   5   7   1   15.00    1.70
  -6  -7  -1   72.69    5.10
  -6  -7  -1   75.99    5.00
  -6  -7  -1   73.89    5.20
   6   7   1   81.39    5.10
  -7  -7  -1   16.80    1.70
  -7  -7  -1   16.10    1.80
  -7  -7  -1   12.90    1.80
   7   7   1   16.60    1.80
  -8  -7  -1  229.48   14.30
  -8  -7  -1  248.08   14.30
  -8  -7  -1  240.58   14.50
  -9  -7  -1   28.50    2.60
  -9  -7  -1   30.40    2.70
  -9  -7  -1   25.20    2.60
 -10  -7  -1    2.40    1.10
 -10  -7  -1    2.30    1.00
  11  -8  -1   77.59    5.60
  11  -8  -1   84.79    8.50
 -11   8   1   85.99    6.70
 -11   8   1   88.29    6.30
 -11   8   1   79.59    5.70
 -11   8   1   77.39    5.90
 -11   8   1   94.09    6.60
 -11   8   1   78.89    6.50
  10  -8  -1   18.90    2.20
  10  -8  -1   27.00    2.90
  10  -8  -1   21.20    2.20
 -10   8   1   23.40    2.70
 -10   8   1   24.10    2.30
 -10   8   1   19.00    2.40
 -10   8   1   22.30    2.50
 -10   8   1   19.60    2.80
 -10   8   1   19.20    2.90
   9  -8  -1   17.30    2.00
  -9   8   1   16.00    1.90
  -9   8   1   18.10    2.30
  -9   8   1   16.00    2.30
  -9   8   1   16.60    2.00
  -9   8   1   15.70    2.40
  -9   8   1   15.70    2.20
   8  -8  -1   13.10    2.20
   8  -8  -1   10.20    1.70
   8  -8  -1   11.50    1.70
   8  -8  -1    9.50    1.50
   8  -8  -1    9.70    1.50
  -8   8   1   12.10    2.00
  -8   8   1    9.10    1.70
  -8   8   1    9.40    1.60
  -8   8   1    9.70    1.60
  -8   8   1   10.40    1.70
   7  -8  -1  180.98   11.70
   7  -8  -1  176.18   11.30
   7  -8  -1  182.48   11.70
   7  -8  -1  211.68   12.10
   7  -8  -1  190.68   11.40
  -7   8   1  191.88   11.50
  -7   8   1  189.68   11.80
  -7   8   1  177.58   11.50
  -7   8   1  179.08   12.10
  -7   8   1  180.28   11.40
   6  -8  -1   86.69    6.80
   6  -8  -1  101.19    6.30
   6  -8  -1   89.99    6.60
   6  -8  -1   94.19    6.30
  -6   8   1   90.39    6.50
  -6   8   1   97.29    6.90
  -6   8   1   95.99    6.30
  -6   8   1   90.89    6.30
  -6   8   1   94.79    6.30
  -6   8   1  110.29    7.10
   5  -8  -1   29.20    2.50
   5  -8  -1   29.50    2.60
   5  -8  -1   32.60    3.00
   5  -8  -1   30.20    2.60
   5  -8  -1   29.10    2.90
  -5   8   1   31.50    3.00
  -5   8   1   33.00    3.10
  -5   8   1   30.00    2.80
  -5   8   1   30.50    2.70
  -5   8   1   27.70    2.50
  -5   8   1   27.60    2.50
   4  -8  -1   87.49    6.50
   4  -8  -1   95.39    6.10
   4  -8  -1   94.29    6.20
   4  -8  -1   98.49    6.20
  -4   8   1   94.09    6.10
  -4   8   1   86.59    6.20
  -4   8   1   92.69    6.10
  -4   8   1   98.79    6.70
  -4   8   1   90.79    6.00
  -4   8   1   90.09    6.60
   3  -8  -1 1081.19   59.89
   3  -8  -1 1004.10   59.79
   3  -8  -1 1054.09   59.39
   3  -8  -1 1081.99   59.29
   3  -8  -1 1077.39   59.29
  -3   8   1 1039.00   59.09
  -3   8   1 1076.19   59.29
  -3   8   1 1021.80   59.89
  -3   8   1 1062.19   59.89
  -3   8   1 1049.59   59.29
  -3   8   1  971.20   59.39
   2  -8  -1   24.30    2.20
   2  -8  -1   17.70    2.40
   2  -8  -1   18.70    2.20
   2  -8  -1   20.80    2.00
   2  -8  -1   22.80    2.10
  -2   8   1   23.00    2.10
  -2   8   1   25.80    2.20
  -2   8   1   17.20    2.20
  -2   8   1   19.70    1.90
  -2   8   1   20.10    2.30
  -2   8   1   20.10    2.00
  -2   8   1   19.00    1.70
   1  -8  -1  499.05   29.60
   1  -8  -1  505.05   29.20
   1  -8  -1  523.45   29.20
   1  -8  -1  504.05   29.20
   1  -8  -1  517.55   29.70
  -1   8   1  521.25   29.10
  -1   8   1  533.15   29.60
  -1   8   1  490.45   29.60
  -1   8   1  494.55   29.00
  -1   8   1  499.65   29.20
  -1   8   1  494.45   29.30
   0  -8  -1   14.90    1.60
   0  -8  -1   12.60    1.40
   0  -8  -1   12.00    1.60
   0  -8  -1   14.60    1.70
   0  -8  -1   17.40    2.00
   0   8   1   14.40    1.70
   0   8   1   13.40    1.50
   0   8   1   12.20    1.10
   0   8   1   10.20    1.50
   0   8   1   15.80    1.80
   0   8   1   14.10    1.50
  -1  -8  -1  198.68   11.80
  -1  -8  -1  194.38   12.30
  -1  -8  -1  200.18   11.80
  -1  -8  -1  196.98   11.80
  -1  -8  -1  198.88   12.20
   1   8   1  196.18   11.80
   1   8   1  189.78   12.10
   1   8   1  192.58   11.70
   1   8   1  198.98   12.10
   1   8   1  197.48   11.60
  -2  -8  -1  187.18   11.20
  -2  -8  -1  188.88   11.10
  -2  -8  -1  188.28   11.20
  -2  -8  -1  193.78   11.20
  -2  -8  -1  179.98   11.70
  -2  -8  -1  185.48   11.60
   2   8   1  190.38   11.20
   2   8   1  190.58   11.40
   2   8   1  183.18   11.10
   2   8   1  183.98   11.10
   2   8   1  179.28   11.40
  -3  -8  -1    8.60    1.20
  -3  -8  -1    7.30    1.10
  -3  -8  -1    8.00    1.30
  -3  -8  -1    8.60    1.10
  -3  -8  -1    9.60    1.40
  -3  -8  -1    5.90    1.50
   3   8   1    9.30    1.10
   3   8   1    8.20    1.20
   3   8   1    7.70    1.30
   3   8   1    5.50    1.10
  -4  -8  -1    2.40    0.80
  -4  -8  -1    3.20    0.80
  -4  -8  -1    4.20    1.00
  -4  -8  -1    3.80    1.00
  -4  -8  -1    4.30    1.20
  -4  -8  -1    5.70    1.20
   4   8   1    3.90    0.80
   4   8   1    4.50    1.00
   4   8   1    2.20    0.70
  -5  -8  -1    0.20    0.60
  -5  -8  -1    2.00    0.70
  -5  -8  -1    1.60    0.80
  -5  -8  -1    1.00    0.50
  -5  -8  -1    0.60    0.50
   5   8   1    0.90    0.60
   5   8   1    1.20    0.60
   5   8   1    0.70    0.50
  -6  -8  -1   65.49    4.30
  -6  -8  -1   61.19    4.10
  -6  -8  -1   60.19    4.50
  -6  -8  -1   58.09    4.60
   6   8   1   62.19    4.30
  -7  -8  -1    2.90    0.90
  -7  -8  -1    1.20    0.80
  -7  -8  -1    0.70    0.50
   7   8   1    1.30    0.70
  -8  -8  -1    1.70    0.90
  -8  -8  -1    1.10    0.60
  -8  -8  -1    3.20    1.00
  -9  -8  -1    4.60    1.30
  -9  -8  -1    5.60    1.10
  -9  -8  -1    4.30    1.20
 -10  -8  -1   31.30    3.00
 -10  -8  -1   34.10    3.10
  11  -9  -1   86.49    6.00
 -11   9   1   81.79    6.80
 -11   9   1   79.79    6.00
 -11   9   1   87.29    7.10
 -11   9   1   82.09    6.20
 -11   9   1   87.79    6.60
 -11   9   1   84.69    6.70
  10  -9  -1  514.45   28.60
  10  -9  -1  481.15   29.30
  10  -9  -1  482.55   29.20
 -10   9   1  511.65   29.70
 -10   9   1  512.05   29.30
 -10   9   1  474.25   28.90
 -10   9   1  484.65   29.60
 -10   9   1  454.65   28.50
 -10   9   1  488.35   28.70
   9  -9  -1   31.50    3.00
   9  -9  -1   35.80    3.10
   9  -9  -1   31.50    3.30
  -9   9   1   33.50    3.30
  -9   9   1   33.30    3.60
  -9   9   1   33.40    3.70
  -9   9   1   34.10    3.20
  -9   9   1   36.80    3.50
  -9   9   1   36.20    3.20
   8  -9  -1   10.20    1.70
   8  -9  -1   10.70    2.00
   8  -9  -1   11.20    1.80
  -8   9   1    8.70    1.70
  -8   9   1   12.80    1.90
  -8   9   1   14.00    2.20
  -8   9   1   10.50    1.70
  -8   9   1   11.10    2.00
   7  -9  -1  120.29    7.90
   7  -9  -1  106.19    7.20
   7  -9  -1  109.09    7.50
   7  -9  -1  116.49    7.40
   7  -9  -1  102.09    7.50
  -7   9   1  124.99    9.70
  -7   9   1   98.39    7.30
  -7   9   1  114.99    7.40
  -7   9   1  118.59    8.10
  -7   9   1  108.29    8.00
  -7   9   1  106.89    7.30
   6  -9  -1    3.10    0.90
   6  -9  -1    2.90    0.90
   6  -9  -1    1.00    0.80
   6  -9  -1    1.60    0.80
   6  -9  -1    1.20    0.80
  -6   9   1    1.40    1.00
  -6   9   1    2.90    0.90
  -6   9   1    1.20    0.50
  -6   9   1    0.70    0.60
  -6   9   1    0.40    0.70
  -6   9   1    3.00    0.90
   5  -9  -1   14.70    1.70
   5  -9  -1   12.70    1.70
   5  -9  -1   12.50    1.70
   5  -9  -1   13.70    2.10
   5  -9  -1   13.50    1.90
  -5   9   1   13.50    1.60
  -5   9   1   12.60    1.80
  -5   9   1   13.90    2.00
  -5   9   1   13.70    1.70
  -5   9   1   13.80    1.80
   4  -9  -1   85.69    5.70
   4  -9  -1   87.09    5.70
   4  -9  -1   80.39    6.10
   4  -9  -1   82.89    5.60
   4  -9  -1   91.69    6.30
  -4   9   1   78.39    6.10
  -4   9   1   78.09    5.40
  -4   9   1   85.69    5.60
  -4   9   1   82.79    6.20
  -4   9   1   81.59    5.60
  -4   9   1   73.79    5.70
   3  -9  -1    0.50    0.50
   3  -9  -1    0.50    0.60
   3  -9  -1    2.50    0.80
   3  -9  -1    1.30    0.90
   3  -9  -1    1.30    0.70
  -3   9   1    1.60    0.80
  -3   9   1    1.10    0.50
  -3   9   1    1.30    0.80
  -3   9   1    3.80    1.00
  -3   9   1    1.30    0.70
  -3   9   1    1.20    0.70
  -3   9   1    3.40    0.90
   2  -9  -1  352.96   21.10
   2  -9  -1  361.76   21.70
   2  -9  -1  383.16   21.70
   2  -9  -1  377.66   21.10
   2  -9  -1  362.26   21.10
  -2   9   1  351.36   20.70
  -2   9   1  350.46   21.10
  -2   9   1  349.57   20.90
  -2   9   1  352.06   21.20
  -2   9   1  342.77   21.60
  -2   9   1  369.36   21.60
  -2   9   1  367.16   21.00
   1  -9  -1    2.30    1.10
   1  -9  -1    2.90    0.80
   1  -9  -1    1.70    0.70
   1  -9  -1    1.00    0.60
   1  -9  -1    1.90    0.70
  -1   9   1    1.40    0.70
  -1   9   1    2.50    0.60
  -1   9   1    1.10    0.70
  -1   9   1    1.50    0.80
  -1   9   1    2.50    0.70
  -1   9   1    1.80    0.90
  -1   9   1    1.60    0.60
   0  -9  -1  644.24   35.50
   0  -9  -1  625.04   35.50
   0  -9  -1  616.94   35.50
   0  -9  -1  609.54   36.10
   0  -9  -1  613.94   36.00
   0   9   1  598.64   35.00
   0   9   1  624.94   35.30
   0   9   1  611.34   35.50
   0   9   1  608.74   36.00
   0   9   1  649.24   36.00
   0   9   1  613.54   35.40
  -1  -9  -1   15.50    1.60
  -1  -9  -1   12.00    1.70
  -1  -9  -1   13.20    2.00
  -1  -9  -1   15.00    1.60
  -1  -9  -1   16.10    1.70
   1   9   1   14.40    1.60
   1   9   1   14.10    1.80
   1   9   1   15.50    1.60
   1   9   1   14.90    1.60
   1   9   1   15.30    1.90
  -2  -9  -1    5.70    1.10
  -2  -9  -1    5.00    1.10
  -2  -9  -1    4.60    1.00
  -2  -9  -1    5.00    1.20
  -2  -9  -1    7.90    1.10
  -2  -9  -1    3.80    1.30
   2   9   1    5.20    1.10
   2   9   1    4.30    1.20
   2   9   1    5.70    1.20
   2   9   1    5.10    1.00
  -3  -9  -1    9.70    1.80
  -3  -9  -1    8.90    1.30
  -3  -9  -1    8.50    1.40
  -3  -9  -1    9.30    1.30
  -3  -9  -1    8.80    1.30
  -3  -9  -1    9.80    1.30
   3   9   1    9.20    1.40
   3   9   1   10.90    1.40
   3   9   1    8.10    1.20
   3   9   1    7.00    1.40
   3   9   1    9.90    1.40
  -4  -9  -1  136.09    8.40
  -4  -9  -1  138.49    8.80
  -4  -9  -1  121.69    8.90
  -4  -9  -1  137.59    8.30
  -4  -9  -1  136.69    8.30
  -4  -9  -1  132.69    8.40
   4   9   1  131.79    8.30
   4   9   1  132.89    8.30
   4   9   1  132.59    8.20
  -5  -9  -1   31.10    2.60
  -5  -9  -1   28.90    2.50
  -5  -9  -1   31.00    2.80
  -5  -9  -1   31.60    2.50
  -5  -9  -1   32.20    2.60
  -5  -9  -1   25.90    2.90
   5   9   1   30.30    2.40
   5   9   1   31.00    2.70
  -6  -9  -1    4.70    1.10
  -6  -9  -1   10.60    1.50
  -6  -9  -1    7.60    1.60
  -6  -9  -1    5.50    1.10
  -6  -9  -1    6.40    1.30
   6   9   1    5.80    1.20
  -7  -9  -1    4.30    1.00
  -7  -9  -1    5.80    1.40
  -7  -9  -1    4.80    1.20
   7   9   1    5.10    1.10
  -8  -9  -1    7.10    1.40
  -8  -9  -1    7.80    1.70
  -8  -9  -1   11.00    1.60
  -9  -9  -1    3.00    1.10
  -9  -9  -1    2.60    1.10
  -9  -9  -1    3.50    1.00
  10 -10  -1   10.40    2.10
  10 -10  -1    9.40    1.70
  10 -10  -1    9.10    1.70
 -10  10   1   10.80    2.20
 -10  10   1   10.50    1.80
 -10  10   1   10.50    2.00
 -10  10   1    9.70    1.70
 -10  10   1   11.50    2.20
 -10  10   1   10.10    2.30
   9 -10  -1   85.09    6.10
   9 -10  -1   94.99    6.60
   9 -10  -1   84.29    6.50
   9 -10  -1   88.99    6.20
   9 -10  -1   84.49    6.50
  -9  10   1   86.89    6.40
  -9  10   1   93.79    6.30
  -9  10   1   84.19    6.20
  -9  10   1   91.09    6.80
  -9  10   1   86.59    7.00
  -9  10   1   91.59    7.10
   8 -10  -1    6.00    1.60
   8 -10  -1    7.20    1.80
   8 -10  -1    4.00    1.20
   8 -10  -1    5.60    1.40
   8 -10  -1    7.00    1.50
  -8  10   1    4.70    1.60
  -8  10   1    5.00    1.30
  -8  10   1    6.80    1.60
  -8  10   1    5.50    1.30
  -8  10   1    6.30    1.80
  -8  10   1    5.60    1.40
   7 -10  -1   56.99    4.90
   7 -10  -1   67.99    5.20
   7 -10  -1   56.79    4.50
  -7  10   1   62.49    4.60
  -7  10   1   55.99    4.50
  -7  10   1   62.99    4.70
  -7  10   1   57.09    4.80
  -7  10   1   65.39    5.30
  -7  10   1   56.49    5.10
   6 -10  -1   22.10    2.30
   6 -10  -1   16.80    2.40
   6 -10  -1   21.60    2.20
   6 -10  -1   19.10    2.50
  -6  10   1   19.50    2.20
  -6  10   1   19.00    2.10
  -6  10   1   19.40    2.50
  -6  10   1   17.90    2.60
  -6  10   1   22.00    2.40
   5 -10  -1    3.50    1.20
   5 -10  -1   -0.10    0.70
   5 -10  -1   -0.10    0.60
   5 -10  -1    0.70    0.60
   5 -10  -1    0.10    0.60
  -5  10   1    4.10    1.20
  -5  10   1    0.60    0.50
  -5  10   1    1.40    0.80
  -5  10   1    0.40    0.50
  -5  10   1    0.90    0.80
  -5  10   1    0.70    0.50
   4 -10  -1  549.35   32.80
   4 -10  -1  562.04   32.20
   4 -10  -1  571.74   32.20
   4 -10  -1  538.15   32.20
   4 -10  -1  609.94   33.20
  -4  10   1  528.35   32.30
  -4  10   1  544.55   31.90
  -4  10   1  552.64   32.10
  -4  10   1  541.55   32.20
  -4  10   1  579.94   32.90
  -4  10   1  564.14   32.10
  -4  10   1  524.45   32.80
   3 -10  -1   26.70    2.50
   3 -10  -1   27.00    2.60
   3 -10  -1   26.40    2.70
   3 -10  -1   28.40    2.90
   3 -10  -1   24.70    2.90
  -3  10   1   26.30    3.40
  -3  10   1   26.60    2.20
  -3  10   1   26.90    2.60
  -3  10   1   29.60    2.60
  -3  10   1   27.30    2.50
  -3  10   1   26.80    2.90
  -3  10   1   25.90    2.60
   2 -10  -1  103.19    7.50
   2 -10  -1  105.69    7.00
   2 -10  -1  111.59    7.00
   2 -10  -1  115.69    7.60
   2 -10  -1  103.29    6.90
  -2  10   1  102.69    6.50
  -2  10   1  103.39    7.10
  -2  10   1  107.39    7.40
  -2  10   1  101.99    7.40
  -2  10   1  102.29    6.90
  -2  10   1  101.29    6.80
  -2  10   1  101.39    6.90
   1 -10  -1    4.70    1.40
   1 -10  -1    5.30    1.30
   1 -10  -1    4.20    1.10
   1 -10  -1    4.10    1.00
  -1  10   1    7.10    1.10
  -1  10   1    3.50    0.90
  -1  10   1    4.30    1.10
  -1  10   1    5.30    0.90
  -1  10   1    5.10    1.30
  -1  10   1    4.50    1.20
   0 -10  -1    5.00    1.10
   0 -10  -1    4.10    1.10
   0 -10  -1    4.20    1.40
   0 -10  -1    5.60    1.20
   0 -10  -1    4.30    1.20
   0  10   1    5.70    0.80
   0  10   1    4.40    0.90
   0  10   1    5.50    1.40
   0  10   1    4.50    1.10
   0  10   1    4.00    1.10
   0  10   1    4.80    1.40
  -1 -10  -1  127.99    8.40
  -1 -10  -1  136.39    8.90
  -1 -10  -1  121.79    8.90
  -1 -10  -1  129.49    8.30
  -1 -10  -1  137.59    8.40
   1  10   1  144.19    8.70
   1  10   1  137.99    8.80
   1  10   1  130.39    8.20
   1  10   1  134.69    8.40
   1  10   1  120.29    8.70
  -2 -10  -1  133.89    8.40
  -2 -10  -1  121.79    8.90
  -2 -10  -1  132.09    8.30
  -2 -10  -1  132.99    8.30
  -2 -10  -1  132.49    8.80
   2  10   1  130.59    8.70
   2  10   1  126.59    8.30
   2  10   1  129.59    8.30
   2  10   1  129.29    8.20
   2  10   1  140.09    8.70
  -3 -10  -1    0.30    0.60
  -3 -10  -1    0.80    0.60
  -3 -10  -1    0.20    0.50
  -3 -10  -1    1.80    0.70
  -3 -10  -1    1.30    0.70
  -3 -10  -1    1.10    0.60
   3  10   1    1.90    0.80
   3  10   1    1.10    0.80
   3  10   1    1.60    0.70
   3  10   1    1.40    0.60
   3  10   1    0.80    0.80
  -4 -10  -1  213.58   13.10
  -4 -10  -1  217.38   12.70
  -4 -10  -1  206.68   12.50
  -4 -10  -1  205.98   12.70
  -4 -10  -1  203.38   13.30
  -4 -10  -1  223.88   12.70
   4  10   1  205.08   12.50
   4  10   1  204.98   12.60
   4  10   1  207.18   12.40
   4  10   1  215.68   12.60
   4  10   1  187.88   12.80
  -5 -10  -1   99.09    6.80
  -5 -10  -1   96.89    6.90
  -5 -10  -1  100.09    6.40
  -5 -10  -1   94.49    7.00
  -5 -10  -1   99.69    6.30
  -5 -10  -1   96.09    6.40
   5  10   1   94.09    6.20
   5  10   1   92.59    6.40
   5  10   1   99.59    6.30
  -6 -10  -1  224.58   15.00
  -6 -10  -1  234.98   14.80
  -6 -10  -1  237.18   14.30
  -6 -10  -1  244.48   14.30
  -6 -10  -1  256.17   14.50
  -6 -10  -1  261.67   15.40
   6  10   1  235.98   14.30
   6  10   1  225.88   14.10
   6  10   1  234.58   14.20
  -7 -10  -1   56.29    4.90
  -7 -10  -1   60.19    4.50
  -7 -10  -1   59.19    4.20
  -7 -10  -1   61.99    4.80
  -7 -10  -1   58.09    4.30
   7  10   1   61.59    4.40
  -8 -10  -1   -0.40    0.90
  -8 -10  -1    1.20    0.80
  -8 -10  -1    0.10    0.80
  -9 -10  -1   27.70    3.50
  -9 -10  -1   26.60    2.70
  -9 -10  -1   26.30    3.20
  10 -11  -1   11.50    1.90
  10 -11  -1   10.30    2.00
 -10  11   1   10.70    1.80
 -10  11   1   10.10    2.40
 -10  11   1    8.40    1.90
 -10  11   1   12.80    2.20
 -10  11   1    9.00    2.10
 -10  11   1   12.30    2.70
   9 -11  -1    3.00    1.10
   9 -11  -1    3.60    1.50
   9 -11  -1    1.60    1.00
   9 -11  -1    1.90    1.10
   9 -11  -1    3.00    1.10
  -9  11   1    4.40    1.50
  -9  11   1    3.80    1.40
  -9  11   1    3.70    1.60
  -9  11   1    2.20    1.10
  -9  11   1    2.20    1.20
  -9  11   1    2.60    1.00
   8 -11  -1  112.89   10.40
   8 -11  -1  108.99    7.60
   8 -11  -1  107.99    7.40
   8 -11  -1  110.39    7.50
   8 -11  -1  110.19    7.90
  -8  11   1  108.89    7.50
  -8  11   1  100.69    8.10
  -8  11   1  100.09    7.30
  -8  11   1  112.89    8.30
  -8  11   1  102.09    7.40
  -8  11   1  106.09    7.80
   7 -11  -1   10.20    1.70
   7 -11  -1   14.00    2.10
   7 -11  -1    9.70    2.10
   7 -11  -1    8.70    1.70
   7 -11  -1    8.40    1.70
  -7  11   1   10.90    1.90
  -7  11   1   13.20    2.20
  -7  11   1   10.90    2.20
  -7  11   1    8.80    1.80
  -7  11   1    8.70    1.80
  -7  11   1   10.50    1.80
   6 -11  -1    9.00    1.90
   6 -11  -1    6.10    1.70
   6 -11  -1    6.50    1.50
  -6  11   1    7.60    1.80
  -6  11   1    8.10    1.90
  -6  11   1    8.90    1.80
  -6  11   1    7.90    1.90
  -6  11   1    7.20    1.50
  -6  11   1    8.10    1.50
   5 -11  -1    6.50    1.70
   5 -11  -1    4.30    1.20
   5 -11  -1    4.40    1.40
   5 -11  -1    5.70    1.40
  -5  11   1    3.80    1.20
  -5  11   1    4.90    1.50
  -5  11   1    4.60    1.20
  -5  11   1    6.10    1.30
  -5  11   1    4.70    1.30
  -5  11   1    4.10    1.00
  -5  11   1    4.50    1.50
   4 -11  -1    4.40    1.30
   4 -11  -1    7.70    1.70
   4 -11  -1    4.20    1.10
   4 -11  -1    5.20    1.50
  -4  11   1    6.90    1.70
  -4  11   1    5.00    1.20
  -4  11   1    5.10    1.40
  -4  11   1    6.60    1.60
  -4  11   1    3.60    1.10
  -4  11   1    3.90    1.10
  -4  11   1    6.20    1.20
   3 -11  -1  340.47   20.00
   3 -11  -1  356.66   20.00
   3 -11  -1  317.37   20.60
   3 -11  -1  337.87   20.00
   3 -11  -1  359.96   20.80
  -3  11   1  323.47   19.50
  -3  11   1  363.06   20.70
  -3  11   1  332.47   20.20
  -3  11   1  316.37   19.90
  -3  11   1  330.87   19.80
  -3  11   1  307.87   20.50
   2 -11  -1  186.88   11.40
   2 -11  -1  180.28   12.80
   2 -11  -1  183.28   11.30
   2 -11  -1  190.88   12.00
   2 -11  -1  177.68   12.10
  -2  11   1  180.98   11.50
  -2  11   1  170.38   11.30
  -2  11   1  191.08   12.00
  -2  11   1  175.48   10.80
  -2  11   1  168.78   11.90
  -2  11   1  173.48   11.30
  -2  11   1  195.58   11.40
   1 -11  -1   10.00    1.70
   1 -11  -1   10.80    1.50
   1 -11  -1   12.90    1.60
   1 -11  -1   11.00    1.70
   1 -11  -1    8.80    2.00
  -1  11   1   10.20    1.70
  -1  11   1    9.00    1.70
  -1  11   1   12.60    1.30
  -1  11   1    9.50    1.60
  -1  11   1   10.10    1.50
  -1  11   1   12.60    2.00
   0 -11  -1   25.60    2.40
   0 -11  -1   27.00    2.80
   0 -11  -1   22.90    2.80
   0 -11  -1   22.40    2.30
   0 -11  -1   22.00    2.40
   0  11   1   22.80    2.40
   0  11   1   24.00    2.50
   0  11   1   21.90    2.20
   0  11   1   25.10    2.80
   0  11   1   22.50    1.80
   0  11   1   22.50    2.60
  -1 -11  -1    8.70    1.60
  -1 -11  -1    9.60    2.10
  -1 -11  -1   11.70    1.60
  -1 -11  -1   10.40    1.60
  -1 -11  -1   11.40    1.90
   1  11   1   11.50    1.70
   1  11   1   12.50    2.10
   1  11   1   11.20    1.80
   1  11   1   10.50    1.60
   1  11   1    8.90    1.60
  -2 -11  -1  615.34   36.20
  -2 -11  -1  601.34   36.40
  -2 -11  -1  642.34   35.70
  -2 -11  -1  608.24   35.60
  -2 -11  -1  619.04   35.70
   2  11   1  593.04   36.00
   2  11   1  605.54   35.60
   2  11   1  673.93   36.00
   2  11   1  617.44   35.50
   2  11   1  602.24   35.40
  -3 -11  -1  244.38   14.50
  -3 -11  -1  229.78   14.50
  -3 -11  -1  223.28   15.10
  -3 -11  -1  243.88   15.00
  -3 -11  -1  250.57   14.50
   3  11   1  247.08   14.60
   3  11   1  239.48   14.70
   3  11   1  233.48   14.30
   3  11   1  230.38   14.20
   3  11   1  240.18   14.40
  -4 -11  -1    1.90    0.90
  -4 -11  -1    2.60    0.90
  -4 -11  -1    0.60    1.00
  -4 -11  -1    2.30    0.80
  -4 -11  -1    3.10    1.10
   4  11   1    1.40    0.80
   4  11   1    2.70    0.80
   4  11   1    2.90    0.90
   4  11   1    1.90    1.10
   4  11   1    3.90    1.10
  -5 -11  -1   67.69    4.90
  -5 -11  -1   66.69    4.80
  -5 -11  -1   76.89    5.00
  -5 -11  -1   65.09    5.50
  -5 -11  -1   61.49    4.70
  -5 -11  -1   69.19    5.30
   5  11   1   65.39    5.00
   5  11   1   64.69    4.70
   5  11   1   68.39    4.80
  -6 -11  -1   33.70    3.80
  -6 -11  -1   40.70    3.30
  -6 -11  -1   35.80    3.30
  -6 -11  -1   38.50    3.20
  -6 -11  -1   36.00    3.60
  -6 -11  -1   36.60    3.20
   6  11   1   39.70    3.30
   6  11   1   34.10    3.00
  -7 -11  -1    2.60    1.10
  -7 -11  -1    3.00    1.10
  -7 -11  -1    3.20    1.00
  -7 -11  -1    2.50    1.20
  -7 -11  -1    2.70    1.10
  -8 -11  -1    5.60    1.40
  -8 -11  -1    4.40    1.60
  -8 -11  -1    5.10    1.30
  -8 -11  -1    5.10    1.20
   8  11   1    5.90    1.40
   9 -12  -1   17.20    3.00
   9 -12  -1   19.30    3.00
   9 -12  -1   11.80    2.40
   9 -12  -1   12.70    2.10
   9 -12  -1   12.70    2.50
  -9  12   1   13.00    2.50
  -9  12   1   14.50    2.60
  -9  12   1   13.40    2.20
  -9  12   1   12.20    2.30
  -9  12   1   14.70    3.10
  -9  12   1   11.10    2.20
   8 -12  -1    9.50    1.90
   8 -12  -1   15.50    2.70
   8 -12  -1   17.80    2.40
   8 -12  -1   15.00    2.30
   8 -12  -1   14.10    2.50
  -8  12   1   12.10    2.30
  -8  12   1   12.40    2.50
  -8  12   1   13.30    2.40
  -8  12   1   11.90    2.10
  -8  12   1   11.90    2.00
   7 -12  -1  173.68   10.80
   7 -12  -1  152.88   10.60
   7 -12  -1  160.58   11.30
   7 -12  -1  161.88   10.80
   7 -12  -1  180.88   11.60
  -7  12   1  157.68   10.60
  -7  12   1  158.18   11.50
  -7  12   1  177.98   11.70
  -7  12   1  165.28   10.70
  -7  12   1  155.58   11.00
  -7  12   1  160.78   10.70
   6 -12  -1  128.19    8.90
   6 -12  -1  137.89    9.80
   6 -12  -1  135.69    9.10
  -6  12   1  147.69    9.90
  -6  12   1  126.19    9.10
  -6  12   1  145.69    9.10
  -6  12   1  124.59    9.70
  -6  12   1  130.39    9.00
  -6  12   1  137.49    9.30
  -6  12   1  125.59    8.70
   5 -12  -1   56.89    4.40
   5 -12  -1   60.79    5.10
   5 -12  -1   53.19    4.40
  -5  12   1   49.10    4.30
  -5  12   1   56.29    4.50
  -5  12   1   49.70    4.50
  -5  12   1   52.39    4.20
  -5  12   1   53.09    5.00
  -5  12   1   59.99    5.10
   4 -12  -1    0.90    1.00
   4 -12  -1   -1.40    1.50
   4 -12  -1   -0.40    0.60
   4 -12  -1    2.00    0.90
  -4  12   1    0.10    0.50
  -4  12   1    0.10    1.00
  -4  12   1    1.60    1.10
  -4  12   1    2.40    0.80
  -4  12   1   -0.20    0.70
  -4  12   1    0.50    0.70
   3 -12  -1    7.50    1.60
   3 -12  -1    9.60    1.80
   3 -12  -1    6.40    1.40
  -3  12   1    8.20    1.60
  -3  12   1    8.20    1.80
  -3  12   1    8.40    1.50
  -3  12   1   10.80    1.90
  -3  12   1    8.60    1.60
  -3  12   1    7.10    1.20
   2 -12  -1  323.57   20.00
   2 -12  -1  327.77   20.00
   2 -12  -1  348.97   23.10
   2 -12  -1  345.27   20.00
  -2  12   1  361.36   20.80
  -2  12   1  308.97   20.60
  -2  12   1  318.37   19.70
  -2  12   1  334.17   19.50
  -2  12   1  334.07   20.00
  -2  12   1  343.17   20.00
   1 -12  -1   29.70    3.80
   1 -12  -1   22.60    2.80
   1 -12  -1   28.90    2.80
   1 -12  -1   30.00    2.80
  -1  12   1   26.60    2.70
  -1  12   1   29.20    2.30
  -1  12   1   28.50    3.20
  -1  12   1   31.10    3.30
  -1  12   1   28.60    2.80
  -1  12   1   25.80    2.50
   0 -12  -1    3.80    1.50
   0 -12  -1    5.30    1.50
   0 -12  -1    6.60    1.40
   0 -12  -1    4.00    1.30
   0 -12  -1    5.80    1.30
   0  12   1    5.30    1.30
   0  12   1    6.10    1.30
   0  12   1    4.80    1.50
   0  12   1    5.30    1.30
   0  12   1    5.30    1.50
  -1 -12  -1  132.79    9.70
  -1 -12  -1  123.69    9.20
  -1 -12  -1  145.09    8.80
  -1 -12  -1  146.09    9.50
  -1 -12  -1  134.29    8.70
   1  12   1  122.19    9.80
   1  12   1  134.59    8.80
   1  12   1  135.69    9.30
  -2 -12  -1   18.70    2.30
  -2 -12  -1   13.60    2.50
  -2 -12  -1   15.40    2.20
  -2 -12  -1   14.20    2.00
  -2 -12  -1   14.40    1.90
   2  12   1   20.00    2.50
   2  12   1   13.40    2.00
   2  12   1   16.20    2.20
  -3 -12  -1   14.70    2.10
  -3 -12  -1   11.00    1.70
  -3 -12  -1   15.10    2.00
  -3 -12  -1   12.50    1.80
  -3 -12  -1   12.30    2.40
   3  12   1   13.60    2.00
   3  12   1   14.60    1.80
   3  12   1   11.40    1.90
   3  12   1   14.10    2.00
  -4 -12  -1  168.68   10.40
  -4 -12  -1  172.08   10.50
  -4 -12  -1  170.98   11.10
  -4 -12  -1  158.88   10.50
  -4 -12  -1  143.09   12.70
   4  12   1  169.48   10.40
   4  12   1  162.18   11.10
   4  12   1  162.18   10.30
   4  12   1  169.18   10.30
  -5 -12  -1   13.60    2.00
  -5 -12  -1   16.00    2.00
  -5 -12  -1   15.40    2.20
  -5 -12  -1   14.20    2.00
  -5 -12  -1   15.00    1.90
   5  12   1   16.50    2.00
   5  12   1   11.50    2.80
   5  12   1   15.00    2.30
  -6 -12  -1  146.39    9.70
  -6 -12  -1  138.19    8.90
  -6 -12  -1  130.99    9.00
  -6 -12  -1  147.39    9.00
  -6 -12  -1  133.89    8.80
  -6 -12  -1  136.79   10.00
   6  12   1  132.29    8.70
   6  12   1  138.39    9.00
   6  12   1  140.29    8.80
  -7 -12  -1    0.60    1.00
  -7 -12  -1    0.50    0.90
  -7 -12  -1    0.50    0.80
  -7 -12  -1   -0.70    0.80
  -7 -12  -1    0.00    0.80
  -7 -12  -1    0.20    1.00
   7  12   1   -0.10    1.00
   8 -13  -1   80.99    6.40
   8 -13  -1   66.49    5.70
   8 -13  -1   67.19    5.50
   8 -13  -1   65.79    6.10
  -8  13   1   66.79    6.40
  -8  13   1   71.49    6.50
  -8  13   1   67.89    5.60
  -8  13   1   73.69    5.80
  -8  13   1   77.19    6.70
  -8  13   1   70.89    5.90
  -8  13   1   66.99    5.50
   7 -13  -1   32.00    3.90
   7 -13  -1   31.30    3.40
   7 -13  -1   37.10    3.60
   7 -13  -1   39.70    3.60
  -7  13   1   38.60    3.80
  -7  13   1   35.90    3.40
  -7  13   1   38.80    4.30
  -7  13   1   32.80    4.00
  -7  13   1   36.10    3.50
  -7  13   1   33.50    3.50
  -7  13   1   37.30    3.80
   6 -13  -1    4.50    1.50
   6 -13  -1    2.30    1.30
   6 -13  -1    2.40    1.20
   6 -13  -1    4.30    1.60
   6 -13  -1    0.20    1.20
  -6  13   1    3.20    1.20
  -6  13   1    1.80    1.30
  -6  13   1    0.90    0.90
  -6  13   1    1.40    1.00
  -6  13   1    2.90    1.20
  -6  13   1    3.50    1.40
  -6  13   1    4.00    1.70
   5 -13  -1    4.70    1.40
   5 -13  -1    2.90    1.20
   5 -13  -1    1.90    1.10
   5 -13  -1    1.60    1.30
   5 -13  -1    3.40    1.50
  -5  13   1    2.50    1.20
  -5  13   1    2.30    1.40
  -5  13   1    3.20    1.20
  -5  13   1    3.00    1.00
  -5  13   1    2.50    1.30
  -5  13   1    2.70    1.30
  -5  13   1    3.30    1.20
   4 -13  -1    7.90    1.70
   4 -13  -1    6.20    2.00
  -4  13   1    7.80    1.70
  -4  13   1    7.90    1.70
  -4  13   1    5.20    1.40
  -4  13   1    5.90    1.30
  -4  13   1    4.60    1.50
   3 -13  -1   80.09    6.50
   3 -13  -1   78.49    5.90
   3 -13  -1   80.29    5.80
  -3  13   1   74.39    5.70
  -3  13   1   76.69    6.90
  -3  13   1   73.19    5.70
  -3  13   1   75.79    6.40
  -3  13   1   80.49    5.30
   2 -13  -1    6.30    2.00
   2 -13  -1    5.30    1.40
   2 -13  -1    5.10    1.40
   2 -13  -1    6.70    1.50
  -2  13   1    6.90    1.20
  -2  13   1    6.40    1.80
  -2  13   1    7.80    1.50
  -2  13   1    8.20    1.70
  -2  13   1    5.20    1.40
   1 -13  -1    0.50    1.00
   1 -13  -1    0.30    0.80
   1 -13  -1    0.60    0.60
   1 -13  -1    0.40    0.70
  -1  13   1    0.10    0.80
  -1  13   1    0.60    0.80
  -1  13   1    0.50    1.00
  -1  13   1    0.80    0.50
  -1  13   1   -0.10    0.50
  -1  13   1    1.50    0.90
   0 -13  -1  125.09    8.80
   0 -13  -1  109.99    8.80
   0 -13  -1  114.89    8.10
   0 -13  -1  118.59    8.00
   0 -13  -1  119.79    8.10
   0  13   1  113.39    8.60
   0  13   1  120.39    8.10
   0  13   1  120.69    7.30
   0  13   1  124.59    7.90
   0  13   1  133.99    8.70
   0  13   1  115.69    8.10
  -1 -13  -1   -0.10    0.90
  -1 -13  -1    0.80    0.80
  -1 -13  -1    0.40    0.60
  -1 -13  -1    0.70    0.70
  -1 -13  -1    1.10    0.80
   1  13   1   -0.50    0.50
   1  13   1    0.40    0.70
   1  13   1    0.20    0.80
   1  13   1    0.20    0.80
  -2 -13  -1   -0.10    0.80
  -2 -13  -1    1.40    0.80
  -2 -13  -1    0.70    0.70
  -2 -13  -1   -0.50    0.90
  -2 -13  -1   -0.50    0.60
   2  13   1    1.80    1.20
   2  13   1    1.70    1.00
   2  13   1    0.20    0.90
   2  13   1    0.50    0.70
   2  13   1    1.20    0.90
  -3 -13  -1    5.60    1.40
  -3 -13  -1    6.50    1.30
  -3 -13  -1    6.00    1.30
  -3 -13  -1    4.50    1.60
  -3 -13  -1    7.90    1.80
   3  13   1    7.80    1.50
   3  13   1    5.80    1.40
   3  13   1    6.50    1.40
   3  13   1    6.00    1.50
   3  13   1    5.70    1.40
  -4 -13  -1   66.69    5.50
  -4 -13  -1   62.19    4.90
  -4 -13  -1   68.09    5.90
  -4 -13  -1   60.29    5.00
  -4 -13  -1   67.89    4.90
   4  13   1   60.09    4.80
   4  13   1   66.59    4.80
   4  13   1   64.09    4.80
   4  13   1   62.89    4.80
   4  13   1   70.39    5.00
  -5 -13  -1    6.40    2.10
  -5 -13  -1   11.20    1.80
  -5 -13  -1   11.50    1.90
  -5 -13  -1   10.30    1.80
  -5 -13  -1   16.10    2.30
   5  13   1   10.40    1.90
   5  13   1   15.20    2.00
   5  13   1   12.50    1.90
  -6 -13  -1   25.60    2.50
  -6 -13  -1   21.60    2.80
  -6 -13  -1   14.30    3.00
  -6 -13  -1   22.80    2.70
  -6 -13  -1   21.00    2.80
   6  13   1   18.90    2.70
   6  13   1   19.00    2.30
   6  13   1   21.00    2.40
   7 -14  -1   11.10    2.50
   7 -14  -1    8.80    2.00
   7 -14  -1   11.10    2.60
   7 -14  -1   14.50    2.50
  -7  14   1   12.00    2.20
  -7  14   1   15.50    3.00
  -7  14   1   12.90    2.10
  -7  14   1   14.10    2.90
  -7  14   1   10.80    2.40
  -7  14   1   11.20    2.20
  -7  14   1    8.40    1.80
   6 -14  -1   27.40    3.50
   6 -14  -1   24.20    3.10
   6 -14  -1   25.50    3.00
   6 -14  -1   28.40    3.20
   6 -14  -1   25.20    3.50
  -6  14   1   27.20    3.30
  -6  14   1   26.70    3.40
  -6  14   1   24.60    3.40
  -6  14   1   26.00    2.80
  -6  14   1   19.70    2.90
  -6  14   1   21.80    2.90
  -6  14   1   32.60    4.10
   5 -14  -1    1.30    1.20
   5 -14  -1    1.10    0.90
   5 -14  -1    1.30    1.00
   5 -14  -1    0.00    1.00
  -5  14   1   -0.50    1.00
  -5  14   1   -0.20    0.90
  -5  14   1    0.50    0.80
  -5  14   1   -1.50    1.30
  -5  14   1    1.00    0.90
  -5  14   1    2.40    1.30
  -5  14   1    0.20    1.00
   4 -14  -1   44.80    3.80
   4 -14  -1   32.20    4.10
   4 -14  -1   37.90    3.60
   4 -14  -1   37.00    3.80
  -4  14   1   36.40    3.70
  -4  14   1   44.50    4.50
  -4  14   1   38.80    4.30
  -4  14   1   36.70    3.80
  -4  14   1   37.30    3.50
  -4  14   1   38.20    3.50
   3 -14  -1    2.40    1.10
   3 -14  -1    1.30    0.90
   3 -14  -1    0.70    0.80
   3 -14  -1    0.60    1.00
   3 -14  -1    1.20    1.10
  -3  14   1    1.00    0.70
  -3  14   1    1.00    1.00
  -3  14   1    1.00    1.20
  -3  14   1    0.30    1.00
  -3  14   1    1.20    1.00
  -3  14   1    1.20    0.90
   2 -14  -1    9.60    1.80
   2 -14  -1    6.60    1.70
   2 -14  -1    5.00    1.80
   2 -14  -1   10.40    1.90
   2 -14  -1    7.10    1.80
  -2  14   1    8.20    2.20
  -2  14   1    7.70    2.20
  -2  14   1    6.00    1.50
  -2  14   1    3.40    1.40
  -2  14   1    8.30    1.40
  -2  14   1    7.30    2.10
   1 -14  -1    0.30    0.80
   1 -14  -1    1.60    0.90
   1 -14  -1    1.60    0.90
   1 -14  -1    1.50    1.00
   1 -14  -1    0.40    0.70
  -1  14   1    2.20    1.10
  -1  14   1    0.50    0.80
  -1  14   1    0.70    0.60
  -1  14   1   -0.10    1.00
   0 -14  -1    4.30    1.70
   0 -14  -1    4.30    1.40
   0 -14  -1    7.10    1.50
   0 -14  -1    5.30    1.60
   0 -14  -1    4.60    1.30
   0  14   1    5.50    1.60
   0  14   1    5.10    1.40
   0  14   1    5.70    1.50
   0  14   1    3.30    1.10
  -1 -14  -1   27.50    2.90
  -1 -14  -1   28.60    2.80
  -1 -14  -1   24.40    2.90
  -1 -14  -1   29.40    3.30
  -1 -14  -1   23.20    3.30
   1  14   1   28.10    2.90
   1  14   1   26.30    3.10
   1  14   1   26.50    2.90
   1  14   1   28.60    2.70
  -2 -14  -1    1.10    0.80
  -2 -14  -1    0.20    1.10
  -2 -14  -1    2.20    1.10
  -2 -14  -1    0.40    0.80
  -2 -14  -1   -0.30    1.30
   2  14   1    1.70    0.90
   2  14   1    1.10    1.00
   2  14   1    1.00    1.10
  -3 -14  -1   45.30    4.30
  -3 -14  -1   43.70    3.80
  -3 -14  -1   42.00    3.80
  -3 -14  -1   41.00    4.60
  -3 -14  -1   41.10    4.00
   3  14   1   42.00    3.70
   3  14   1   42.10    4.50
   3  14   1   45.70    4.00
   3  14   1   43.10    3.80
   3  14   1   47.40    4.90
  -4 -14  -1   14.40    2.20
  -4 -14  -1   12.30    2.80
  -4 -14  -1   15.50    2.40
  -4 -14  -1   18.30    2.60
  -4 -14  -1   16.00    2.10
   4  14   1   14.20    2.10
   4  14   1   15.50    2.10
   4  14   1   16.60    2.20
   4  14   1   14.60    2.30
   4  14   1   13.90    2.00
  -5 -14  -1    0.20    0.90
  -5 -14  -1    1.00    1.10
  -5 -14  -1    0.60    1.20
  -5 -14  -1    0.40    0.80
  -5 -14  -1    0.60    0.90
   5  14   1   -0.10    1.20
   5  14   1    0.10    1.00
   5  14   1    0.40    0.80
   6 -15  -1   20.70    3.60
   6 -15  -1   26.00    3.50
   6 -15  -1   18.80    2.80
  -6  15   1   19.70    4.80
  -6  15   1   17.00    4.00
  -6  15   1   25.80    3.40
  -6  15   1   20.50    2.90
  -6  15   1   20.80    2.60
   5 -15  -1    1.20    1.20
   5 -15  -1    1.90    0.90
   5 -15  -1    0.60    1.10
   5 -15  -1    1.40    1.10
   5 -15  -1    2.10    1.60
  -5  15   1    1.90    1.20
  -5  15   1    2.20    1.20
  -5  15   1    2.50    1.40
  -5  15   1    1.70    0.90
  -5  15   1    1.00    1.50
  -5  15   1    2.70    1.70
   4 -15  -1   40.20    4.60
   4 -15  -1   35.40    3.90
   4 -15  -1   39.50    3.70
   4 -15  -1   38.80    3.60
  -4  15   1   37.80    3.30
  -4  15   1   37.40    3.80
  -4  15   1   36.30    4.30
  -4  15   1   46.40    4.80
  -4  15   1   36.70    3.80
  -4  15   1   41.90    4.10
   3 -15  -1   45.40    4.10
   3 -15  -1   40.00    4.80
   3 -15  -1   40.10    4.10
   3 -15  -1   44.40    4.10
   3 -15  -1   48.70    4.80
  -3  15   1   55.09    5.30
  -3  15   1   46.00    3.60
  -3  15   1   39.00    4.20
  -3  15   1   45.40    4.20
  -3  15   1   42.60    4.70
  -3  15   1   36.20    3.90
   2 -15  -1    0.40    1.10
   2 -15  -1    0.50    1.10
   2 -15  -1   -0.70    0.90
   2 -15  -1   -0.90    1.10
   2 -15  -1   -0.50    0.80
  -2  15   1   -2.70    1.20
  -2  15   1    0.40    0.80
  -2  15   1    1.10    1.10
  -2  15   1    0.50    1.00
  -2  15   1   -1.20    0.60
   1 -15  -1  174.28   12.00
   1 -15  -1  148.49   11.40
   1 -15  -1  157.18   10.90
   1 -15  -1  159.48   11.80
   1 -15  -1  171.48   10.90
  -1  15   1  187.78   11.80
  -1  15   1  162.88   10.90
  -1  15   1  163.28   10.10
  -1  15   1  158.38   11.60
  -1  15   1  158.78   10.60
   0 -15  -1   10.30    2.50
   0 -15  -1   11.70    2.10
   0 -15  -1   16.10    2.90
   0 -15  -1   14.00    2.10
   0 -15  -1   17.10    2.60
   0  15   1   11.80    2.40
   0  15   1    9.90    2.00
   0  15   1   18.40    3.00
   0  15   1   21.50    3.00
   0  15   1   14.40    2.30
  -1 -15  -1  124.29    8.30
  -1 -15  -1  131.29    9.40
  -1 -15  -1  108.69    9.10
  -1 -15  -1  129.19    8.40
  -1 -15  -1  114.69    8.40
   1  15   1  101.49    8.80
   1  15   1  128.29    8.30
   1  15   1  119.59    8.30
   1  15   1  115.09    8.80
  -2 -15  -1   68.69    5.80
  -2 -15  -1   79.39    6.40
  -2 -15  -1   74.59    5.60
  -2 -15  -1   73.39    5.70
  -2 -15  -1   67.09    6.50
   2  15   1   73.49    5.70
   2  15   1   71.89    8.10
   2  15   1   75.29    6.00
   2  15   1   68.49    5.80
  -3 -15  -1   -1.10    1.10
  -3 -15  -1    0.00    1.10
  -3 -15  -1    0.30    0.90
  -3 -15  -1    0.70    1.70
  -3 -15  -1   -0.80    0.90
   3  15   1   -1.30    1.10
   3  15   1    1.10    1.10
   3  15   1    0.10    1.00
   3  15   1    0.70    1.40
  -4 -15  -1    5.00    1.60
  -4 -15  -1    4.90    1.70
  -4 -15  -1    2.20    2.00
  -4 -15  -1    4.80    1.70
  -4 -15  -1    4.30    1.70
   4  15   1    1.70    1.20
   4  15   1    5.90    1.70
   4  15   1    2.40    1.20
   4  15   1    3.90    1.50
   4 -16  -1    5.80    1.70
   4 -16  -1    6.90    2.40
   4 -16  -1    3.90    1.40
  -4  16   1    9.60    1.90
  -4  16   1    3.40    1.50
  -4  16   1    5.10    2.00
  -4  16   1    5.40    1.40
   3 -16  -1   45.20    4.70
   3 -16  -1   41.80    4.10
   3 -16  -1   37.70    4.80
   3 -16  -1   36.80    4.10
  -3  16   1   47.60    5.20
  -3  16   1   40.60    4.20
  -3  16   1   39.90    3.90
  -3  16   1   41.40    4.30
  -3  16   1   42.50    4.70
  -3  16   1   38.30    3.80
   2 -16  -1    0.00    0.80
   2 -16  -1    1.40    1.50
   2 -16  -1    0.90    1.40
   2 -16  -1    0.80    1.20
   2 -16  -1    1.70    1.20
  -2  16   1    0.60    1.40
  -2  16   1   -1.10    1.40
  -2  16   1    0.90    0.90
  -2  16   1   -0.30    1.20
  -2  16   1    0.10    1.40
  -2  16   1    1.40    1.20
   1 -16  -1    7.50    1.90
   1 -16  -1    6.00    1.70
   1 -16  -1    4.50    1.40
   1 -16  -1    3.00    1.80
   1 -16  -1    4.50    1.50
  -1  16   1    6.10    1.70
  -1  16   1    5.80    1.20
  -1  16   1    9.20    2.00
  -1  16   1    3.90    1.60
   0 -16  -1   86.29    8.10
   0 -16  -1   89.39    7.40
   0 -16  -1   97.19    7.10
   0 -16  -1  106.39    8.20
   0 -16  -1  104.69    7.40
   0  16   1   95.89    7.00
   0  16   1   91.69    7.20
   0  16   1   94.19    7.90
   0  16   1  100.79    7.50
   0  16   1  111.79    8.10
  -1 -16  -1    1.10    0.90
  -1 -16  -1    3.50    1.10
  -1 -16  -1    2.10    1.30
  -1 -16  -1    1.00    1.00
  -1 -16  -1    0.50    1.40
   1  16   1    1.70    1.50
   1  16   1    2.20    1.20
   1  16   1    2.30    1.40
   1  16   1    3.80    1.50
  -2 -16  -1    1.50    1.10
  -2 -16  -1    0.80    1.40
  -2 -16  -1    1.10    1.20
   2  16   1    2.20    1.30
   2  16   1    1.40    1.40
   2  16   1    3.70    1.50
   0  17  -2   43.80    4.90
   0  17  -2   44.30    4.40
   0  17  -2   56.59    5.50
   0  17  -2   63.79    4.60
   0 -17   2   47.60    4.70
  -1  17  -2   12.10    1.80
  -1  17  -2   13.60    2.60
  -1  17  -2   11.30    2.20
  -1  17  -2   10.70    2.50
   1 -17   2   11.60    2.20
   1 -17   2   14.80    2.60
  -2  17  -2   91.19    7.10
  -2  17  -2  102.79    7.50
  -2  17  -2   90.09    8.00
  -2  17  -2  100.29    6.70
  -2  17  -2  107.19    9.10
   2 -17   2   87.99    7.30
   2 -17   2  113.89    7.70
   3  16  -2    4.40    1.40
   3  16  -2    9.30    1.90
   3  16  -2    4.70    1.50
   3  16  -2    3.40    1.50
  -3 -16   2    6.60    1.60
  -3 -16   2    5.50    1.80
  -3 -16   2    7.10    2.10
  -3 -16   2    5.20    1.50
   2  16  -2   31.50    3.60
   2  16  -2   34.20    3.40
   2  16  -2   33.90    3.70
  -2 -16   2   27.80    4.10
  -2 -16   2   32.20    3.90
  -2 -16   2   34.50    3.50
  -2 -16   2   32.60    3.60
  -2 -16   2   33.60    3.50
   1  16  -2    1.80    1.10
   1  16  -2    1.70    1.10
  -1 -16   2    1.40    1.20
  -1 -16   2    2.80    1.40
  -1 -16   2    2.80    1.40
  -1 -16   2    2.00    1.10
   0  16  -2  270.87   17.30
   0  16  -2  263.07   17.90
   0  16  -2  273.67   17.10
   0  16  -2  313.07   18.30
   0  16  -2  286.47   17.50
   0 -16   2  298.07   17.60
   0 -16   2  262.57   18.30
   0 -16   2  279.77   18.40
   0 -16   2  276.17   17.40
   0 -16   2  262.37   17.30
  -1  16  -2   29.60    3.90
  -1  16  -2   29.20    3.50
  -1  16  -2   33.10    3.00
  -1  16  -2   35.00    3.60
  -1  16  -2   31.50    3.90
   1 -16   2   37.90    4.30
   1 -16   2   36.20    3.50
   1 -16   2   32.80    3.70
   1 -16   2   41.70    4.30
   1 -16   2   38.20    3.80
  -2  16  -2    1.90    1.30
  -2  16  -2    0.90    1.50
  -2  16  -2   -0.20    1.00
  -2  16  -2   -2.10    1.30
  -2  16  -2    0.30    1.10
  -2  16  -2    1.10    0.90
   2 -16   2   -0.50    1.00
   2 -16   2    0.70    0.90
   2 -16   2    1.70    1.20
   2 -16   2    0.90    1.20
   2 -16   2    1.50    1.10
  -3  16  -2   29.60    4.10
  -3  16  -2   25.10    3.50
  -3  16  -2   27.30    3.60
  -3  16  -2   25.20    3.10
  -3  16  -2   26.10    2.70
  -3  16  -2   24.30    4.30
   3 -16   2   27.00    3.80
   3 -16   2   21.90    3.20
   3 -16   2   25.00    3.20
   3 -16   2   30.10    3.80
   3 -16   2   27.90    3.10
  -4  16  -2   16.80    3.00
  -4  16  -2   21.00    3.80
  -4  16  -2   18.00    2.70
  -4  16  -2   15.40    2.70
  -4  16  -2   12.60    2.70
  -4  16  -2   20.40    2.30
   4 -16   2   16.80    4.10
   4 -16   2   21.00    3.50
   4 -16   2   17.20    3.10
   4 -16   2   13.50    2.50
   4 -16   2   18.70    3.00
  -5  16  -2   16.50    2.90
  -5  16  -2   21.20    3.00
  -5  16  -2   17.00    2.40
  -5  16  -2   20.40    2.90
   5 -16   2   25.30    3.80
   5 -16   2   20.20    3.30
   5 -16   2   19.70    3.10
   5  15  -2    1.20    1.40
   5  15  -2    2.20    1.20
   5  15  -2    1.80    1.10
  -5 -15   2    1.40    1.10
  -5 -15   2    1.30    1.30
  -5 -15   2    1.60    1.20
  -5 -15   2    1.00    1.10
  -5 -15   2    1.60    1.20
   4  15  -2  165.48   10.50
   4  15  -2  160.78   10.60
   4  15  -2  175.78   10.50
   4  15  -2  151.38   10.50
   4  15  -2  161.08   10.60
  -4 -15   2  177.78   10.80
  -4 -15   2  152.18   10.70
  -4 -15   2  169.38   10.90
  -4 -15   2  169.58   14.40
  -4 -15   2  151.08   11.50
   3  15  -2   23.00    3.00
   3  15  -2   20.90    2.70
   3  15  -2   25.00    2.80
   3  15  -2   26.50    3.00
   3  15  -2   21.10    2.70
  -3 -15   2   23.60    3.20
  -3 -15   2   21.00    2.80
  -3 -15   2   18.00    3.30
  -3 -15   2   24.10    4.60
  -3 -15   2   21.10    4.10
   2  15  -2    3.30    1.70
   2  15  -2    1.60    1.40
   2  15  -2    4.20    1.30
   2  15  -2    3.10    1.40
   2  15  -2    0.90    1.00
  -2 -15   2    3.40    1.20
  -2 -15   2    0.50    1.10
  -2 -15   2    1.50    1.10
  -2 -15   2    4.70    1.40
  -2 -15   2    3.20    1.60
   1  15  -2   32.90    3.10
   1  15  -2   27.80    4.30
   1  15  -2   29.40    3.00
   1  15  -2   29.10    3.40
  -1 -15   2   28.60    3.20
  -1 -15   2   25.80    3.60
  -1 -15   2   29.40    3.20
  -1 -15   2   27.00    3.10
  -1 -15   2   34.10    3.70
   0  15  -2   28.50    3.10
   0  15  -2   19.00    2.90
   0 -15   2   18.60    3.10
   0 -15   2   18.30    2.80
   0 -15   2   19.60    2.60
   0 -15   2   21.60    2.60
   0 -15   2   20.00    2.70
  -1  15  -2    0.60    0.90
  -1  15  -2    0.60    0.90
  -1  15  -2    2.80    1.20
  -1  15  -2    1.40    0.90
  -1  15  -2    3.80    1.60
   1 -15   2    3.10    1.30
   1 -15   2    1.50    1.00
   1 -15   2    2.00    1.00
   1 -15   2    0.70    1.10
   1 -15   2    3.90    1.30
  -2  15  -2    1.70    1.30
  -2  15  -2    2.50    1.10
  -2  15  -2    0.40    1.10
  -2  15  -2    1.60    1.00
  -2  15  -2    3.80    1.00
  -2  15  -2    1.10    1.10
   2 -15   2    1.30    1.10
   2 -15   2    2.00    1.00
   2 -15   2    2.10    1.40
   2 -15   2    0.60    1.00
   2 -15   2    4.20    1.50
  -3  15  -2    4.00    1.50
  -3  15  -2    1.50    1.10
  -3  15  -2    5.30    2.00
  -3  15  -2    3.00    1.10
  -3  15  -2    2.10    1.40
  -3  15  -2    2.80    0.90
   3 -15   2    2.10    1.10
   3 -15   2    1.70    1.20
   3 -15   2    2.20    1.40
   3 -15   2    2.00    1.20
  -4  15  -2    2.10    1.00
  -4  15  -2    1.90    1.10
  -4  15  -2    1.90    1.40
  -4  15  -2    2.70    1.00
  -4  15  -2    1.10    1.20
  -4  15  -2    1.00    1.10
   4 -15   2    2.20    1.50
   4 -15   2    0.80    1.20
   4 -15   2    1.70    1.30
   4 -15   2    1.70    0.90
  -5  15  -2    2.10    1.10
  -5  15  -2    1.00    1.20
  -5  15  -2    2.00    1.40
  -5  15  -2    2.40    0.90
  -5  15  -2    1.70    1.10
  -5  15  -2    2.50    1.40
   5 -15   2    3.80    1.30
   5 -15   2    2.20    1.50
   5 -15   2    2.60    1.10
   5 -15   2    2.90    2.50
   5 -15   2    2.40    1.20
  -6  15  -2   63.09    6.90
  -6  15  -2   51.09    4.60
  -6  15  -2   55.69    5.10
  -6  15  -2   48.20    5.10
  -6  15  -2   48.20    4.60
  -6  15  -2   52.59    4.30
   6 -15   2   48.70    4.50
   6 -15   2   55.89    5.50
   6 -15   2   49.60    4.70
   6 -15   2   48.60    5.30
   6  14  -2   22.70    2.80
  -6 -14   2   22.20    3.00
  -6 -14   2   20.50    2.60
  -6 -14   2   14.60    3.10
  -6 -14   2   22.60    2.70
   5  14  -2    4.40    1.40
   5  14  -2    3.00    1.00
  -5 -14   2    2.80    1.20
  -5 -14   2    2.60    1.10
  -5 -14   2    4.10    1.40
  -5 -14   2    1.20    1.30
  -5 -14   2    3.60    1.10
   4  14  -2    1.50    0.90
   4  14  -2    0.10    0.70
   4  14  -2    1.30    1.00
   4  14  -2    0.20    0.80
   4  14  -2    0.70    1.20
  -4 -14   2   -0.90    1.00
  -4 -14   2    0.90    1.10
  -4 -14   2    1.20    0.80
  -4 -14   2    0.90    0.90
  -4 -14   2    0.70    0.90
   3  14  -2   32.90    3.30
   3  14  -2   38.80    3.60
   3  14  -2   36.30    3.40
   3  14  -2   33.60    3.20
   3  14  -2   44.60    4.30
  -3 -14   2   33.70    3.30
  -3 -14   2   38.80    3.90
  -3 -14   2   37.20    3.30
  -3 -14   2   28.80    3.70
  -3 -14   2   32.40    3.30
   2  14  -2   98.09    6.70
   2  14  -2   75.39    6.30
   2  14  -2   92.69    6.30
   2  14  -2   79.59    5.80
   2  14  -2   82.89    6.00
  -2 -14   2   88.09    6.20
  -2 -14   2   80.79    6.90
  -2 -14   2   81.79    6.20
  -2 -14   2   80.09    6.20
  -2 -14   2   88.09    6.90
   1  14  -2   50.09    4.70
   1  14  -2   55.79    4.40
   1  14  -2   56.19    4.90
   1  14  -2   53.69    4.20
  -1 -14   2   54.69    5.00
  -1 -14   2   53.59    4.50
  -1 -14   2   56.49    5.20
  -1 -14   2   56.29    4.50
  -1 -14   2   57.49    4.50
   0  14  -2  318.57   20.90
   0  14  -2  344.97   20.40
   0  14  -2  337.67   20.30
   0  14  -2  326.27   19.60
   0  14  -2  373.66   21.90
   0  14  -2  335.27   20.10
   0 -14   2  350.36   20.50
   0 -14   2  346.37   21.30
   0 -14   2  319.17   20.30
   0 -14   2  330.87   21.30
   0 -14   2  342.07   20.50
  -1  14  -2   14.80    1.90
  -1  14  -2   16.50    2.20
  -1  14  -2   11.40    1.80
  -1  14  -2    8.40    2.00
  -1  14  -2   10.30    1.40
   1 -14   2    8.00    1.60
   1 -14   2   13.30    2.50
   1 -14   2   13.90    2.00
   1 -14   2   14.20    1.90
  -2  14  -2   43.50    3.40
  -2  14  -2   45.60    3.90
  -2  14  -2   43.60    4.50
  -2  14  -2   52.79    4.30
  -2  14  -2   41.20    3.70
   2 -14   2   44.40    4.80
   2 -14   2   44.70    3.90
   2 -14   2   42.80    4.60
   2 -14   2   50.59    4.10
  -3  14  -2   40.40    3.70
  -3  14  -2   36.10    4.10
  -3  14  -2   39.60    3.20
  -3  14  -2   43.20    3.90
  -3  14  -2   44.80    4.70
   3 -14   2   35.40    4.30
   3 -14   2   43.40    3.70
   3 -14   2   47.20    4.50
   3 -14   2   39.10    3.70
  -4  14  -2    3.20    1.40
  -4  14  -2    1.10    0.90
  -4  14  -2    2.70    1.10
  -4  14  -2   -0.30    1.20
  -4  14  -2    1.60    1.10
   4 -14   2    1.70    1.00
   4 -14   2    3.10    1.30
   4 -14   2    0.00    0.90
   4 -14   2    0.30    0.90
   4 -14   2    1.60    1.20
  -5  14  -2   62.79    6.20
  -5  14  -2   46.40    4.20
  -5  14  -2   52.59    4.50
  -5  14  -2   45.40    4.70
  -5  14  -2   46.20    4.30
  -5  14  -2   52.99    4.00
   5 -14   2   56.09    5.10
   5 -14   2   51.19    4.50
   5 -14   2   46.10    4.30
   5 -14   2   46.50    4.80
   5 -14   2   45.90    4.20
  -6  14  -2   10.20    1.90
  -6  14  -2   14.90    2.50
  -6  14  -2   14.70    2.00
  -6  14  -2   12.90    2.50
  -6  14  -2   12.70    2.80
   6 -14   2   17.00    3.00
   6 -14   2   11.80    2.10
   6 -14   2   14.00    2.40
   6 -14   2   12.30    2.10
  -7  14  -2    0.40    1.50
  -7  14  -2    1.50    0.90
  -7  14  -2    0.50    1.00
  -7  14  -2    1.90    1.40
  -7  14  -2    0.50    1.10
  -7  14  -2    2.20    1.10
   7 -14   2    1.90    1.20
   7 -14   2    2.40    1.10
   7 -14   2    2.00    1.60
   7 -14   2    2.40    1.10
   7 -14   2    0.80    1.00
  -7 -13   2   25.50    3.60
  -7 -13   2   32.80    3.00
  -7 -13   2   30.70    3.40
  -7 -13   2   28.90    3.20
  -7 -13   2   32.80    3.10
   6  13  -2   28.10    2.70
   6  13  -2   32.00    2.90
  -6 -13   2   26.00    3.20
  -6 -13   2   26.80    2.90
  -6 -13   2   28.00    2.90
  -6 -13   2   20.50    3.40
  -6 -13   2   27.00    2.80
   5  13  -2    2.20    1.10
   5  13  -2    3.70    1.10
   5  13  -2    4.10    1.10
  -5 -13   2    2.70    1.00
  -5 -13   2    1.00    1.20
  -5 -13   2    3.30    1.20
  -5 -13   2    2.90    1.00
  -5 -13   2    2.30    0.90
   4  13  -2  113.29    7.30
   4  13  -2  114.99    7.40
   4  13  -2  105.59    7.30
   4  13  -2  109.49    7.40
   4  13  -2  106.29    7.30
  -4 -13   2  114.59    8.10
  -4 -13   2  119.09    7.50
  -4 -13   2  107.59    7.50
  -4 -13   2  103.89    8.10
  -4 -13   2  106.29    7.50
   3  13  -2    8.70    1.50
   3  13  -2    9.90    1.60
   3  13  -2    8.40    1.70
   3  13  -2    8.20    1.40
   3  13  -2    6.80    1.60
  -3 -13   2    7.80    1.70
  -3 -13   2    6.50    1.50
  -3 -13   2    8.70    1.60
  -3 -13   2    8.10    1.50
  -3 -13   2    7.50    2.00
   2  13  -2   15.40    3.10
   2  13  -2   18.50    2.40
   2  13  -2   15.40    1.90
   2  13  -2   14.10    2.00
  -2 -13   2   17.00    2.50
  -2 -13   2   15.50    2.10
  -2 -13   2   16.00    2.20
  -2 -13   2   15.90    2.10
  -2 -13   2   14.00    2.60
   1  13  -2    0.60    0.90
   1  13  -2    0.30    0.90
   1  13  -2    1.00    0.90
   1  13  -2    1.80    0.80
  -1 -13   2   -0.10    1.10
  -1 -13   2    1.30    0.80
  -1 -13   2    2.20    0.70
  -1 -13   2    1.20    0.70
  -1 -13   2    0.70    0.80
   0  13  -2   75.89    5.70
   0  13  -2   60.79    4.80
   0  13  -2   57.69    4.30
   0  13  -2   69.39    5.40
   0  13  -2   60.09    5.30
   0  13  -2   72.09    5.00
   0 -13   2   68.39    5.10
   0 -13   2   62.79    4.90
   0 -13   2   62.99    4.90
   0 -13   2   62.99    5.50
   0 -13   2   61.39    5.50
  -1  13  -2   58.39    4.20
  -1  13  -2   61.39    4.70
  -1  13  -2   67.69    4.60
  -1  13  -2   60.59    4.60
  -1  13  -2   65.49    5.30
  -1  13  -2   53.59    6.50
   1 -13   2   58.49    4.70
   1 -13   2   66.79    4.80
   1 -13   2   54.79    4.70
   1 -13   2   58.19    5.30
  -2  13  -2   14.90    2.00
  -2  13  -2   14.10    2.20
  -2  13  -2   16.20    1.60
  -2  13  -2   13.60    1.90
  -2  13  -2   14.10    2.80
  -2  13  -2   13.50    2.20
   2 -13   2   11.10    2.30
   2 -13   2   14.20    2.00
  -3  13  -2   63.99    4.50
  -3  13  -2   68.09    5.10
  -3  13  -2   58.59    5.30
  -3  13  -2   64.69    5.00
  -3  13  -2   66.29    4.80
   3 -13   2   60.89    5.50
   3 -13   2   63.69    5.00
   3 -13   2   67.89    5.00
  -4  13  -2  484.45   30.10
  -4  13  -2  495.55   28.90
  -4  13  -2  493.95   29.30
  -4  13  -2  517.35   29.40
   4 -13   2  485.35   30.10
   4 -13   2  497.35   29.50
   4 -13   2  493.15   29.30
   4 -13   2  527.85   29.50
  -5  13  -2    6.60    1.40
  -5  13  -2    6.30    1.50
  -5  13  -2    3.90    1.40
  -5  13  -2    5.80    1.20
   5 -13   2    5.80    1.40
   5 -13   2    6.80    1.50
  -6  13  -2   10.60    1.90
  -6  13  -2   12.50    2.30
  -6  13  -2   13.00    2.10
  -6  13  -2   10.90    2.60
  -6  13  -2    7.70    1.70
  -6  13  -2    9.30    2.20
   6 -13   2   11.30    2.00
   6 -13   2   14.10    2.30
   6 -13   2    9.00    1.90
   6 -13   2   10.70    2.40
  -7  13  -2    4.80    1.20
  -7  13  -2    3.00    1.10
  -7  13  -2    4.60    1.60
  -7  13  -2    3.30    1.20
  -7  13  -2    2.80    1.50
   7 -13   2    7.50    2.40
   7 -13   2    3.10    1.40
   7 -13   2    3.70    1.30
   7 -13   2    3.50    1.20
  -8  13  -2   80.79    6.40
  -8  13  -2  100.09    7.70
  -8  13  -2   80.79    6.10
  -8  13  -2   80.09    6.10
  -8  13  -2   74.99    6.70
  -8  13  -2   87.69    6.50
   8 -13   2   78.99    6.10
   8 -13   2   80.59    6.30
   8 -13   2   83.29    6.80
   8 -13   2   74.29    6.30
  -8 -12   2  104.99    8.50
  -8 -12   2  118.69    8.20
  -7 -12   2    0.80    0.80
  -7 -12   2    1.90    0.90
  -7 -12   2    2.30    1.00
   6  12  -2    5.10    1.20
  -6 -12   2    5.90    1.40
  -6 -12   2    6.90    1.50
  -6 -12   2    9.80    1.80
  -6 -12   2    8.10    1.50
  -6 -12   2    7.30    1.90
   5  12  -2   50.89    4.00
   5  12  -2   54.39    4.10
  -5 -12   2   57.59    4.30
  -5 -12   2   57.49    4.30
  -5 -12   2   55.89    4.30
  -5 -12   2   55.19    4.70
  -5 -12   2   50.49    4.80
   4  12  -2  122.89    8.70
   4  12  -2  140.59    8.80
   4  12  -2  143.49    8.70
   4  12  -2  135.79    8.80
  -4 -12   2  136.89    9.50
  -4 -12   2  134.99    9.60
  -4 -12   2  146.39    9.00
  -4 -12   2  139.29    8.90
  -4 -12   2  142.79    9.10
   3  12  -2  198.58   12.40
   3  12  -2  211.38   12.70
   3  12  -2  207.18   12.40
   3  12  -2  190.48   12.60
   3  12  -2  197.18   12.10
  -3 -12   2  198.88   12.40
  -3 -12   2  197.28   12.60
  -3 -12   2  210.38   13.20
  -3 -12   2  215.18   12.50
  -3 -12   2  188.38   13.10
   2  12  -2   18.60    2.20
   2  12  -2   14.50    2.30
   2  12  -2   20.00    2.50
   2  12  -2   17.70    2.10
   2  12  -2   21.30    2.40
  -2 -12   2   20.30    2.50
  -2 -12   2   17.60    2.30
  -2 -12   2   19.00    2.60
  -2 -12   2   20.10    2.20
   1  12  -2    1.30    0.80
   1  12  -2    2.00    0.80
   1  12  -2    2.60    0.90
   1  12  -2   -0.50    0.70
  -1 -12   2    1.30    0.80
  -1 -12   2    1.40    1.10
  -1 -12   2    1.20    0.70
  -1 -12   2    1.30    0.90
   0  12  -2  917.21   53.39
   0  12  -2 1032.50   54.49
   0  12  -2  894.71   54.19
   0  12  -2  917.51   53.09
   0  12  -2  944.71   53.69
   0  12  -2  978.40   53.69
   0 -12   2  919.21   53.79
   0 -12   2  970.90   53.69
   0 -12   2  953.40   54.49
   0 -12   2  931.41   54.49
   0 -12   2  885.21   53.59
  -1  12  -2   10.10    1.30
  -1  12  -2    9.50    1.90
  -1  12  -2   15.60    2.50
  -1  12  -2   13.70    1.70
  -1  12  -2   11.80    1.70
   1 -12   2   12.90    1.80
   1 -12   2   10.70    2.10
   1 -12   2    6.90    1.70
   1 -12   2   17.20    2.00
  -2  12  -2   14.10    1.50
  -2  12  -2   10.90    2.00
  -2  12  -2   11.90    1.70
  -2  12  -2   12.10    2.10
  -2  12  -2   12.40    1.90
  -2  12  -2    7.20    1.50
   2 -12   2   15.40    2.20
   2 -12   2    8.30    1.80
   2 -12   2   11.50    1.90
   2 -12   2   12.00    2.10
  -3  12  -2   27.10    2.70
  -3  12  -2   26.00    2.60
  -3  12  -2   28.70    2.40
  -3  12  -2   25.60    2.80
  -3  12  -2   30.40    4.40
   3 -12   2   23.50    2.70
   3 -12   2   28.90    3.20
   3 -12   2   27.70    2.80
   3 -12   2   26.60    3.20
  -4  12  -2   52.59    4.70
  -4  12  -2   52.19    4.70
  -4  12  -2   52.69    4.00
  -4  12  -2   58.09    4.50
   4 -12   2   58.99    5.00
   4 -12   2   51.89    4.30
   4 -12   2   51.49    4.30
   4 -12   2   54.49    4.80
   4 -12   2   57.99    4.40
  -5  12  -2   91.19    6.80
  -5  12  -2   71.59    6.20
  -5  12  -2   80.39    5.80
  -5  12  -2   74.19    5.50
  -5  12  -2   79.49    5.70
  -5  12  -2   75.49    5.80
   5 -12   2   91.29    6.60
   5 -12   2   71.79    5.60
   5 -12   2   77.79    6.10
   5 -12   2   73.19    6.20
  -6  12  -2    0.30    0.70
  -6  12  -2    0.20    0.70
  -6  12  -2    0.70    0.70
  -6  12  -2    0.10    1.00
  -6  12  -2    1.40    0.90
  -6  12  -2    1.70    1.10
   6 -12   2    0.30    0.80
   6 -12   2    1.50    0.90
   6 -12   2    1.00    1.00
  -7  12  -2   53.59    5.00
  -7  12  -2   51.99    4.80
  -7  12  -2   53.09    5.10
  -7  12  -2   53.19    4.30
  -7  12  -2   52.49    4.20
  -7  12  -2   53.19    4.50
   7 -12   2   53.69    4.50
   7 -12   2   56.59    5.00
   7 -12   2   49.50    4.30
   7 -12   2   48.70    4.70
   7 -12   2   47.40    4.20
  -8  12  -2  133.19   11.20
  -8  12  -2  126.29    9.50
  -8  12  -2  123.39    8.70
  -8  12  -2  142.89   10.10
  -8  12  -2  125.89    8.80
  -8  12  -2  130.69    9.10
   8 -12   2  127.69    8.80
   8 -12   2  129.89    9.10
   8 -12   2  142.59    9.60
   8 -12   2  127.69    9.50
   8 -12   2  136.19    9.00
  -9  12  -2   20.80    3.50
  -9  12  -2   16.10    2.30
  -9  12  -2   20.80    2.90
  -9  12  -2   18.70    2.40
  -9  12  -2   23.00    2.80
   9 -12   2   18.90    3.20
   9 -12   2   18.40    2.70
   9 -12   2   17.70    2.60
   9 -12   2   16.10    2.50
   9 -12   2   16.00    2.40
  -8 -11   2   53.19    5.10
  -8 -11   2   67.19    5.10
  -7 -11   2   17.50    2.20
  -7 -11   2   20.40    2.40
  -7 -11   2   19.80    2.70
   6  11  -2   -0.80    0.70
   6  11  -2    0.90    0.60
   6  11  -2   -0.90    0.90
  -6 -11   2    3.70    1.20
  -6 -11   2   -0.50    0.70
  -6 -11   2    0.10    0.90
  -6 -11   2    0.60    1.10
   5  11  -2   53.49    4.00
   5  11  -2   57.99    4.10
   5  11  -2   59.79    4.10
  -5 -11   2   62.99    4.30
  -5 -11   2   46.80    4.60
  -5 -11   2   55.09    4.70
  -5 -11   2   56.69    6.10
   4  11  -2   70.69    5.10
   4  11  -2   76.79    5.10
   4  11  -2   74.99    4.90
   4  11  -2   65.19    4.90
  -4 -11   2   77.09    5.20
  -4 -11   2   73.19    5.30
  -4 -11   2   74.39    5.10
  -4 -11   2   69.69    5.60
   3  11  -2    1.70    0.90
   3  11  -2    1.10    0.70
   3  11  -2    1.00    0.70
   3  11  -2    0.20    0.80
  -3 -11   2    1.70    0.80
  -3 -11   2    0.40    0.70
  -3 -11   2    1.10    0.90
  -3 -11   2    0.50    0.80
   2  11  -2   35.40    3.20
   2  11  -2   34.50    3.20
   2  11  -2   39.10    3.50
   2  11  -2   40.90    2.90
   2  11  -2   33.80    3.00
  -2 -11   2   30.00    3.10
  -2 -11   2   32.30    3.50
  -2 -11   2   33.40    3.00
  -2 -11   2   34.30    3.00
   1  11  -2   14.40    1.70
   1  11  -2   14.70    1.80
   1  11  -2   11.60    1.80
   1  11  -2   12.10    1.60
   1  11  -2   15.90    2.10
  -1 -11   2   13.50    1.80
  -1 -11   2   16.40    2.60
  -1 -11   2   13.40    1.70
  -1 -11   2   11.50    2.00
  -1 -11   2   12.90    1.80
   0  11  -2  270.17   15.60
   0  11  -2  254.57   14.90
   0  11  -2  232.48   14.40
   0  11  -2  242.18   15.40
   0  11  -2  249.28   14.70
   0  11  -2  256.87   15.00
   0 -11   2  241.28   14.90
   0 -11   2  244.58   15.10
   0 -11   2  251.97   15.00
   0 -11   2  234.28   15.60
   0 -11   2  252.87   15.70
  -1  11  -2   37.10    3.90
  -1  11  -2   34.30    2.90
  -1  11  -2   31.60    2.80
  -1  11  -2   39.80    3.40
  -1  11  -2   31.40    2.50
   1 -11   2   32.30    3.40
   1 -11   2   37.40    3.50
   1 -11   2   32.60    2.90
   1 -11   2   30.90    2.90
   1 -11   2   34.80    3.00
  -2  11  -2   58.49    4.80
  -2  11  -2   53.59    3.90
  -2  11  -2   61.69    4.30
  -2  11  -2   46.50    4.30
  -2  11  -2   49.60    3.90
  -2  11  -2   50.09    3.60
   2 -11   2   49.00    4.50
   2 -11   2   45.70    3.90
   2 -11   2   53.29    4.50
   2 -11   2   48.40    4.00
   2 -11   2   53.99    4.00
  -3  11  -2   13.60    2.00
  -3  11  -2   15.00    2.40
  -3  11  -2   17.70    1.70
  -3  11  -2   14.60    1.80
  -3  11  -2   14.00    2.00
   3 -11   2   16.70    1.90
   3 -11   2   13.90    1.80
   3 -11   2   11.20    2.20
   3 -11   2   15.30    2.10
   3 -11   2   14.10    1.90
  -4  11  -2   68.19    5.00
  -4  11  -2   70.29    5.10
  -4  11  -2   65.19    5.00
  -4  11  -2   73.19    5.70
  -4  11  -2   66.49    4.70
  -4  11  -2   63.49    5.40
   4 -11   2   68.69    5.10
   4 -11   2   72.59    5.60
   4 -11   2   64.89    4.90
   4 -11   2   70.39    5.00
   4 -11   2   68.19    5.50
  -5  11  -2   42.40    3.70
  -5  11  -2   41.60    3.40
  -5  11  -2   47.50    4.40
  -5  11  -2   48.30    4.80
  -5  11  -2   46.20    3.90
   5 -11   2   40.50    4.00
   5 -11   2   45.90    4.20
   5 -11   2   44.70    3.60
   5 -11   2   45.60    3.80
  -6  11  -2  156.18   10.60
  -6  11  -2  178.38   10.70
  -6  11  -2  162.78   11.20
  -6  11  -2  157.48   10.30
  -6  11  -2  179.08   11.60
  -6  11  -2  165.48   10.50
   6 -11   2  161.38   11.00
   6 -11   2  161.78   10.40
   6 -11   2  168.28   10.80
  -7  11  -2   10.10    1.70
  -7  11  -2    9.70    2.10
  -7  11  -2   11.40    2.00
  -7  11  -2    8.50    1.70
  -7  11  -2    9.40    1.60
  -7  11  -2   12.30    2.60
   7 -11   2   11.80    1.80
   7 -11   2   12.10    1.80
   7 -11   2   11.70    2.20
  -8  11  -2   42.80    3.70
  -8  11  -2   39.80    3.70
  -8  11  -2   36.40    3.40
  -8  11  -2   41.80    4.20
  -8  11  -2   34.90    3.40
  -8  11  -2   35.20    3.80
   8 -11   2   38.40    3.90
   8 -11   2   35.00    3.30
   8 -11   2   41.60    3.60
   8 -11   2   35.20    3.60
   8 -11   2   44.30    4.00
  -9  11  -2    4.00    1.30
  -9  11  -2    3.10    1.30
  -9  11  -2    3.20    1.10
  -9  11  -2    4.10    1.20
  -9  11  -2    2.20    1.30
  -9  11  -2    3.60    1.70
   9 -11   2    5.90    1.60
   9 -11   2    5.80    1.30
   9 -11   2    4.80    1.10
   9 -11   2    2.90    1.50
   9 -11   2    3.20    1.30
 -10  11  -2   38.50    3.90
 -10  11  -2   36.70    4.00
 -10  11  -2   50.29    5.20
 -10  11  -2   37.50    4.20
 -10  11  -2   39.40    3.60
  10 -11   2   37.80    3.60
  10 -11   2   41.30    4.10
  10 -11   2   41.00    3.80
  -9 -10   2    0.00    0.90
  -9 -10   2    2.20    0.90
  -8 -10   2   13.30    2.30
  -8 -10   2   19.90    2.20
  -7 -10   2    3.10    1.00
  -7 -10   2    2.00    1.10
  -7 -10   2    2.60    0.80
   6  10  -2    0.40    0.70
   6  10  -2   -0.50    0.60
   6  10  -2    0.50    0.50
  -6 -10   2   -0.40    0.90
  -6 -10   2   -0.50    0.60
  -6 -10   2   -0.80    0.50
  -6 -10   2    0.10    0.80
   5  10  -2    0.20    0.60
   5  10  -2    0.30    0.70
   5  10  -2    1.00    0.60
  -5 -10   2    0.60    0.60
  -5 -10   2   -0.70    0.50
  -5 -10   2   -0.20    0.40
  -5 -10   2   -0.40    0.40
   4  10  -2   31.90    2.60
   4  10  -2   36.80    2.70
   4  10  -2   33.50    2.70
   4  10  -2   29.40    2.70
   4  10  -2   32.00    2.80
  -4 -10   2   32.50    2.80
  -4 -10   2   33.40    3.30
  -4 -10   2   32.30    3.10
  -4 -10   2   32.30    2.80
   3  10  -2   39.00    3.30
   3  10  -2   42.20    3.10
   3  10  -2   42.10    3.40
   3  10  -2   44.00    3.30
  -3 -10   2   45.50    3.30
  -3 -10   2   35.10    3.70
  -3 -10   2   41.90    3.60
  -3 -10   2   42.60    3.30
  -3 -10   2   41.20    3.40
   2  10  -2    0.40    0.70
   2  10  -2    0.30    0.80
   2  10  -2    2.00    0.60
  -2 -10   2    1.10    0.70
  -2 -10   2   -0.10    0.60
  -2 -10   2    0.60    0.90
  -2 -10   2    2.40    0.90
   1  10  -2  317.17   18.10
   1  10  -2  323.67   18.60
   1  10  -2  309.17   18.10
   1  10  -2  294.87   18.50
   1  10  -2  307.27   17.90
  -1 -10   2  299.47   18.70
  -1 -10   2  299.87   17.50
  -1 -10   2  306.97   18.10
  -1 -10   2  308.07   18.10
  -1 -10   2  311.97   18.70
  -1 -10   2  302.37   18.30
   0  10  -2   77.79    5.30
   0  10  -2   78.19    5.10
   0  10  -2   73.69    4.80
   0  10  -2   72.59    5.60
   0  10  -2   77.99    5.30
   0  10  -2   81.09    5.80
   0 -10   2   75.99    5.20
   0 -10   2   80.19    5.90
   0 -10   2   73.59    4.70
   0 -10   2   72.09    5.20
   0 -10   2   76.19    5.30
   0 -10   2   79.79    5.80
  -1  10  -2    2.40    0.80
  -1  10  -2    1.70    0.90
  -1  10  -2    1.90    0.70
  -1  10  -2    1.40    1.00
  -1  10  -2    1.60    0.60
  -1  10  -2    4.20    1.10
   1 -10   2    1.30    0.90
   1 -10   2    2.40    0.60
   1 -10   2    1.70    0.70
   1 -10   2    0.90    0.60
   1 -10   2    2.10    0.80
   1 -10   2    4.30    1.10
  -2  10  -2    3.20    0.90
  -2  10  -2    4.50    0.80
  -2  10  -2    3.00    1.10
  -2  10  -2    3.90    1.10
  -2  10  -2    4.80    1.10
   2 -10   2    3.60    1.10
   2 -10   2    4.50    1.00
   2 -10   2    4.40    1.30
   2 -10   2    5.00    0.90
   2 -10   2    7.10    1.30
   2 -10   2    6.40    1.30
  -3  10  -2   79.49    5.40
  -3  10  -2   75.39    5.00
  -3  10  -2   78.59    5.30
  -3  10  -2   78.29    5.40
  -3  10  -2   77.59    5.80
  -3  10  -2   79.49    6.00
   3 -10   2   79.89    5.30
   3 -10   2   74.89    5.30
   3 -10   2   69.19    5.70
   3 -10   2   72.79    5.40
   3 -10   2   77.59    5.90
   3 -10   2   78.49    5.10
  -4  10  -2  163.98   11.40
  -4  10  -2  170.68   10.70
  -4  10  -2  176.28   10.90
  -4  10  -2  179.58   11.70
  -4  10  -2  176.78   10.90
  -4  10  -2  169.38   11.00
   4 -10   2  198.18   11.40
   4 -10   2  179.98   10.90
   4 -10   2  163.08   11.40
   4 -10   2  171.08   10.80
   4 -10   2  185.88   11.60
  -5  10  -2    9.20    1.40
  -5  10  -2    6.10    1.30
  -5  10  -2    8.90    2.10
  -5  10  -2    9.60    1.30
  -5  10  -2    8.30    1.70
  -5  10  -2   10.40    1.70
   5 -10   2   10.50    1.50
   5 -10   2   10.50    1.90
   5 -10   2    8.80    1.80
   5 -10   2   10.00    1.70
   5 -10   2   11.60    1.50
  -6  10  -2    6.30    1.40
  -6  10  -2    4.20    1.30
  -6  10  -2    4.60    1.00
  -6  10  -2    4.00    1.50
  -6  10  -2    4.20    1.10
   6 -10   2    4.60    1.10
   6 -10   2    7.30    1.60
   6 -10   2    4.50    1.50
  -7  10  -2    6.70    1.30
  -7  10  -2    7.60    1.80
  -7  10  -2    6.60    1.30
  -7  10  -2    7.90    2.00
  -7  10  -2    6.80    1.50
   7 -10   2    6.30    1.40
   7 -10   2    7.30    1.40
   7 -10   2    5.10    1.10
   7 -10   2    6.10    1.60
  -8  10  -2   68.29    5.80
  -8  10  -2   72.29    5.30
  -8  10  -2   60.09    4.90
  -8  10  -2   66.79    5.20
  -8  10  -2   62.89    5.50
  -8  10  -2   66.89    5.00
   8 -10   2   75.19    5.60
   8 -10   2   66.79    4.90
   8 -10   2   70.99    5.10
   8 -10   2   70.09    5.40
  -9  10  -2   97.29    7.20
  -9  10  -2  110.59    7.40
  -9  10  -2  102.39    7.80
  -9  10  -2  110.99    8.20
  -9  10  -2  111.19    7.50
  -9  10  -2  102.29    7.10
   9 -10   2  110.79    7.20
   9 -10   2  102.19    7.50
   9 -10   2   93.89    6.90
 -10  10  -2    3.50    1.70
 -10  10  -2    1.40    1.00
 -10  10  -2    0.30    0.90
 -10  10  -2    2.20    1.10
 -10  10  -2    1.60    1.10
 -10  10  -2    0.70    1.40
  10 -10   2    2.80    1.50
  10 -10   2    2.70    1.20
  10 -10   2    2.70    1.20
 -10  -9   2   21.90    3.00
 -10  -9   2   34.30    2.90
 -10  -9   2   26.80    2.90
  -9  -9   2   36.50    3.10
  -9  -9   2   33.00    3.20
  -8  -9   2   26.40    2.50
  -8  -9   2   20.60    2.50
  -7  -9   2    3.10    1.10
  -7  -9   2    3.50    1.00
  -6  -9   2   12.80    1.70
  -6  -9   2   15.20    2.00
  -6  -9   2   16.30    1.60
  -6  -9   2   16.00    1.80
   5   9  -2    1.80    0.60
   5   9  -2    3.40    0.80
  -5  -9   2    2.20    0.70
  -5  -9   2    2.90    0.80
  -5  -9   2    2.40    0.90
  -5  -9   2    2.00    0.80
  -5  -9   2    2.30    0.80
   4   9  -2    5.40    1.00
   4   9  -2    3.50    0.90
   4   9  -2    4.30    1.00
  -4  -9   2    3.40    1.00
  -4  -9   2    0.80    1.20
  -4  -9   2    3.90    1.00
  -4  -9   2    2.50    1.00
   3   9  -2    8.20    1.40
   3   9  -2    6.80    1.20
   3   9  -2   10.10    1.20
   3   9  -2    9.30    1.20
   3   9  -2    9.40    1.30
  -3  -9   2    8.50    1.70
  -3  -9   2    7.40    1.40
  -3  -9   2    9.90    1.30
  -3  -9   2    9.50    1.30
   2   9  -2  132.29    8.30
   2   9  -2  135.89    8.30
   2   9  -2  134.69    8.10
   2   9  -2  145.29    8.70
   2   9  -2  133.09    8.60
  -2  -9   2  129.89    8.80
  -2  -9   2  131.49    8.50
  -2  -9   2  131.19    8.30
  -2  -9   2  137.19    8.80
  -2  -9   2  130.29    8.30
   1   9  -2   11.00    1.30
   1   9  -2    9.40    1.40
   1   9  -2    8.20    1.50
   1   9  -2    9.10    1.00
   1   9  -2   10.00    1.50
   1   9  -2   11.20    1.30
  -1  -9   2    9.10    0.90
  -1  -9   2    8.40    1.50
  -1  -9   2    9.30    1.30
  -1  -9   2    9.40    1.40
  -1  -9   2    9.10    1.30
  -1  -9   2   10.70    1.30
   0   9  -2  711.63   41.30
   0   9  -2  773.52   42.10
   0   9  -2  732.23   41.50
   0   9  -2  698.13   41.90
   0   9  -2  747.93   41.60
   0   9  -2  711.53   41.30
   0  -9   2  723.73   41.50
   0  -9   2  738.43   42.10
   0  -9   2  719.53   41.70
   0  -9   2  720.93   41.10
   0  -9   2  726.73   42.10
   0  -9   2  744.63   41.60
  -1   9  -2   25.10    2.40
  -1   9  -2   21.70    2.40
  -1   9  -2   30.00    2.30
  -1   9  -2   25.10    2.30
  -1   9  -2   25.80    2.00
  -1   9  -2   26.90    2.70
   1  -9   2   27.00    2.30
   1  -9   2   25.40    2.30
   1  -9   2   26.00    2.70
   1  -9   2   26.80    2.40
   1  -9   2   28.60    2.70
   1  -9   2   25.40    2.00
  -2   9  -2   97.19    6.90
  -2   9  -2   98.09    6.50
  -2   9  -2   99.49    6.60
  -2   9  -2  109.49    7.20
  -2   9  -2   99.59    6.20
   2  -9   2  101.19    6.50
   2  -9   2  100.59    7.00
   2  -9   2   98.09    6.90
   2  -9   2   99.09    6.60
   2  -9   2  100.99    6.50
   2  -9   2   98.89    6.20
  -3   9  -2   53.59    3.60
  -3   9  -2   46.80    4.00
  -3   9  -2   51.19    4.30
  -3   9  -2   49.20    3.70
  -3   9  -2   52.99    3.90
  -3   9  -2   51.79    3.80
   3  -9   2   49.40    3.80
   3  -9   2   45.30    4.10
   3  -9   2   51.19    3.80
   3  -9   2   58.69    4.00
   3  -9   2   53.59    4.30
   3  -9   2   51.29    3.60
  -4   9  -2   66.29    4.70
  -4   9  -2   72.69    4.80
  -4   9  -2   60.59    5.00
  -4   9  -2   68.59    4.50
  -4   9  -2   68.69    5.40
  -4   9  -2   63.79    4.60
   4  -9   2   63.79    4.50
   4  -9   2   68.89    4.80
   4  -9   2   59.59    5.00
   4  -9   2   68.39    4.70
   4  -9   2   65.59    4.60
   4  -9   2   66.69    5.10
  -5   9  -2  340.57   19.30
  -5   9  -2  313.27   19.10
  -5   9  -2  310.57   19.70
  -5   9  -2  336.07   20.00
  -5   9  -2  323.07   19.20
  -5   9  -2  314.27   19.30
   5  -9   2  325.37   19.20
   5  -9   2  319.97   19.70
   5  -9   2  357.26   19.90
   5  -9   2  331.37   19.40
   5  -9   2  312.57   19.10
  -6   9  -2   30.90    3.40
  -6   9  -2   29.60    2.60
  -6   9  -2   30.90    2.70
  -6   9  -2   31.10    3.10
  -6   9  -2   30.90    2.80
  -6   9  -2   29.20    2.90
   6  -9   2   31.30    3.10
   6  -9   2   32.40    2.90
   6  -9   2   26.20    2.60
   6  -9   2   28.30    2.70
  -7   9  -2    4.70    1.50
  -7   9  -2    5.00    1.60
  -7   9  -2    5.80    1.40
  -7   9  -2    4.30    1.30
  -7   9  -2    7.30    1.50
  -7   9  -2    4.40    1.10
   7  -9   2    4.80    1.30
   7  -9   2    6.00    1.60
   7  -9   2    6.20    1.20
   7  -9   2    7.10    1.60
   7  -9   2    6.70    1.30
  -8   9  -2  301.17   18.70
  -8   9  -2  314.77   18.20
  -8   9  -2  279.17   18.10
  -8   9  -2  301.27   18.00
  -8   9  -2  314.07   19.00
   8  -9   2  303.17   18.40
   8  -9   2  331.67   18.50
   8  -9   2  297.17   18.50
   8  -9   2  279.57   17.80
  -9   9  -2   21.30    2.30
  -9   9  -2   18.50    2.50
  -9   9  -2   19.90    2.20
  -9   9  -2   19.90    2.30
  -9   9  -2   19.00    2.90
  -9   9  -2   17.00    2.40
   9  -9   2   18.50    2.10
   9  -9   2   19.20    2.20
 -10   9  -2    6.30    1.60
 -10   9  -2    4.40    1.10
 -10   9  -2    2.00    1.50
 -10   9  -2    5.20    1.40
 -10   9  -2    5.20    1.80
 -10   9  -2    1.60    1.00
  10  -9   2    3.50    1.20
  10  -9   2    3.90    1.20
  10  -9   2    5.50    1.70
 -11   9  -2    4.10    1.30
 -11   9  -2    4.50    1.40
 -11   9  -2    5.90    1.50
 -11   9  -2    5.20    1.60
 -11   9  -2    3.70    1.70
 -11   9  -2    2.80    1.40
  11  -9   2    4.60    1.30
 -10  -8   2  188.48   12.60
 -10  -8   2  202.28   12.10
  -9  -8   2    0.70    0.60
  -8  -8   2    8.10    1.40
  -8  -8   2    7.60    1.40
  -7  -8   2    3.20    1.00
  -7  -8   2    4.20    1.00
  -6  -8   2  342.77   20.20
  -6  -8   2  341.37   20.10
   5   8  -2    9.50    1.20
   5   8  -2    8.70    1.10
  -5  -8   2    6.40    1.20
  -5  -8   2    9.00    1.10
  -5  -8   2    6.60    1.10
  -5  -8   2    7.10    1.50
  -5  -8   2   10.70    1.30
   4   8  -2   78.39    5.00
   4   8  -2   76.29    5.00
   4   8  -2   79.49    4.90
  -4  -8   2   80.09    5.00
  -4  -8   2   79.69    5.50
  -4  -8   2   73.59    5.00
  -4  -8   2   75.99    5.30
  -4  -8   2   73.59    5.20
   3   8  -2  131.69    7.80
   3   8  -2  132.69    7.80
   3   8  -2  125.19    7.70
   3   8  -2  121.39    8.00
   3   8  -2  130.69    8.00
  -3  -8   2  122.49    8.20
  -3  -8   2  130.09    7.80
  -3  -8   2  124.89    8.30
  -3  -8   2  129.79    7.90
   2   8  -2 1308.77   77.99
   2   8  -2 1387.26   77.59
   2   8  -2 1466.75   78.09
   2   8  -2 1361.76   77.69
   2   8  -2 1380.26   77.69
  -2  -8   2 1359.36   77.79
  -2  -8   2 1403.46   77.79
  -2  -8   2 1334.57   78.19
  -2  -8   2 1430.36   78.29
   1   8  -2  349.37   20.50
   1   8  -2  329.07   19.80
   1   8  -2  344.17   20.50
   1   8  -2  354.86   20.10
   1   8  -2  350.96   20.10
   1   8  -2  355.76   20.00
  -1  -8   2  348.37   20.60
  -1  -8   2  349.96   20.10
  -1  -8   2  346.77   20.20
  -1  -8   2  355.76   20.30
  -1  -8   2  348.47   20.60
  -1  -8   2  341.87   19.70
   0   8  -2   13.20    1.70
   0   8  -2   12.30    1.50
   0   8  -2   11.70    1.50
   0   8  -2   11.70    1.30
   0   8  -2   12.20    1.30
   0   8  -2   12.00    1.10
   0  -8   2   12.60    1.10
   0  -8   2   12.80    1.60
   0  -8   2   10.90    1.40
   0  -8   2   12.00    1.40
   0  -8   2   12.00    1.60
   0  -8   2    9.80    1.40
  -1   8  -2   50.09    3.40
  -1   8  -2   43.10    3.40
  -1   8  -2   46.70    3.70
  -1   8  -2   50.09    3.90
  -1   8  -2   45.00    3.10
   1  -8   2   46.80    3.10
   1  -8   2   47.50    3.50
   1  -8   2   48.80    3.80
   1  -8   2   45.70    3.40
   1  -8   2   50.69    3.80
   1  -8   2   44.30    3.40
  -2   8  -2  164.78   10.70
  -2   8  -2  167.38   10.60
  -2   8  -2  174.28   10.30
  -2   8  -2  163.98   10.00
  -2   8  -2  168.58   10.20
  -2   8  -2  182.68   10.40
   2  -8   2  159.08   10.60
   2  -8   2  168.38   10.20
   2  -8   2  165.48   10.30
   2  -8   2  177.78   10.70
   2  -8   2  164.18    9.90
   2  -8   2  160.78   10.20
  -3   8  -2  138.69    9.30
  -3   8  -2  143.29    8.90
  -3   8  -2  142.79    9.00
  -3   8  -2  147.39    9.00
  -3   8  -2  145.79    9.50
  -3   8  -2  145.09    8.70
   3  -8   2  143.79    8.90
   3  -8   2  144.29    9.00
   3  -8   2  152.98    9.40
   3  -8   2  141.99    8.90
   3  -8   2  145.19    8.70
   3  -8   2  135.79    9.20
  -4   8  -2   45.30    3.40
  -4   8  -2   44.40    3.40
  -4   8  -2   47.60    3.40
  -4   8  -2   44.20    3.70
  -4   8  -2   46.60    3.30
  -4   8  -2   46.30    4.00
   4  -8   2   52.39    3.90
   4  -8   2   43.10    3.40
   4  -8   2   47.10    3.50
   4  -8   2   46.00    3.30
   4  -8   2   42.30    3.40
   4  -8   2   43.30    3.70
  -5   8  -2   63.29    4.40
  -5   8  -2   67.29    4.70
  -5   8  -2   66.59    5.10
  -5   8  -2   63.59    4.50
  -5   8  -2   62.79    4.90
  -5   8  -2   68.39    4.70
   5  -8   2   67.49    4.60
   5  -8   2   68.99    5.00
   5  -8   2   64.29    4.90
   5  -8   2   64.09    4.50
   5  -8   2   62.99    4.70
  -6   8  -2   15.90    2.10
  -6   8  -2   17.20    1.90
  -6   8  -2   15.30    1.90
  -6   8  -2   13.50    2.20
  -6   8  -2   16.60    1.70
  -6   8  -2   15.90    1.70
   6  -8   2   15.20    1.90
   6  -8   2   19.30    1.90
   6  -8   2   19.70    1.90
   6  -8   2   13.40    2.10
  -7   8  -2   10.60    1.50
  -7   8  -2   10.30    1.70
  -7   8  -2    9.30    1.70
  -7   8  -2    8.20    1.40
  -7   8  -2   11.70    1.50
  -7   8  -2    9.50    1.90
   7  -8   2    9.20    1.40
   7  -8   2   10.80    1.70
   7  -8   2    9.80    2.00
   7  -8   2   14.40    1.60
   7  -8   2   13.80    2.30
  -8   8  -2    4.40    1.20
  -8   8  -2    2.30    0.90
  -8   8  -2    3.80    1.10
  -8   8  -2    2.90    0.90
  -8   8  -2    4.10    1.40
  -8   8  -2    3.50    1.10
   8  -8   2    4.50    1.30
   8  -8   2    4.10    1.00
   8  -8   2    3.20    1.00
  -9   8  -2    0.80    1.00
  -9   8  -2    2.70    1.00
  -9   8  -2    0.60    0.60
  -9   8  -2    1.20    0.70
  -9   8  -2    0.80    0.90
   9  -8   2    1.10    1.00
   9  -8   2    0.80    0.70
 -10   8  -2   -0.20    1.10
 -10   8  -2    0.20    0.70
 -10   8  -2    0.90    1.10
 -10   8  -2    0.20    0.70
 -10   8  -2    1.00    1.00
 -10   8  -2   -0.30    0.60
  10  -8   2    0.80    0.80
  10  -8   2   -0.60    0.60
 -11   8  -2   -0.90    0.70
 -11   8  -2   -1.30    1.50
 -11   8  -2    0.00    0.80
 -11   8  -2   -0.10    1.10
 -11   8  -2    0.00    0.80
 -11   8  -2    0.80    0.80
  11  -8   2    0.10    1.10
 -10  -7   2  114.29    8.00
  -9  -7   2    1.40    0.90
  -8  -7   2   -0.20    0.60
  -8  -7   2    0.00    0.40
  -7  -7   2   12.00    1.60
  -7  -7   2   11.60    1.40
  -6  -7   2  250.27   14.80
  -6  -7   2  256.57   15.10
  -6  -7   2  258.47   15.20
   5   7  -2   15.70    1.40
  -5  -7   2   14.10    1.70
  -5  -7   2   14.90    1.40
  -5  -7   2   15.60    1.60
  -5  -7   2   17.10    1.60
   4   7  -2    4.60    0.80
   4   7  -2    4.60    0.80
   4   7  -2    4.50    0.80
  -4  -7   2    4.70    0.90
  -4  -7   2    4.90    0.90
  -4  -7   2    4.30    1.00
  -4  -7   2    4.80    0.90
  -4  -7   2    7.20    0.80
   3   7  -2   81.79    5.10
   3   7  -2   83.09    5.20
   3   7  -2   80.29    5.10
   3   7  -2   81.29    5.10
   3   7  -2   76.49    5.20
  -3  -7   2   82.99    5.20
  -3  -7   2   82.39    5.20
  -3  -7   2   83.39    5.00
  -3  -7   2   81.89    5.50
  -3  -7   2   83.39    5.50
   2   7  -2   69.19    4.20
   2   7  -2   69.39    4.60
   2   7  -2   65.69    4.30
   2   7  -2   65.59    4.30
  -2  -7   2   66.29    4.30
  -2  -7   2   66.59    4.30
  -2  -7   2   68.19    4.70
  -2  -7   2   63.09    4.60
   1   7  -2   27.10    1.90
   1   7  -2   26.70    2.20
   1   7  -2   26.90    2.20
   1   7  -2   30.80    2.50
   1   7  -2   30.80    2.40
   1   7  -2   30.30    2.10
  -1  -7   2   26.30    1.90
  -1  -7   2   30.90    2.40
  -1  -7   2   27.80    2.20
  -1  -7   2   28.50    2.50
  -1  -7   2   28.80    2.20
  -1  -7   2   29.40    2.50
   0   7  -2  172.88   10.00
   0   7  -2  171.58   10.20
   0   7  -2  169.28   10.50
   0   7  -2  168.08    9.90
   0   7  -2  170.88   10.20
   0   7  -2  180.88   10.60
   0  -7   2  165.78   10.50
   0  -7   2  165.68   10.10
   0  -7   2  166.68   10.30
   0  -7   2  170.58   10.20
   0  -7   2  176.48   10.60
   0  -7   2  167.08    9.90
  -1   7  -2   12.20    1.30
  -1   7  -2   11.60    1.40
  -1   7  -2   12.30    1.20
  -1   7  -2   12.80    1.60
  -1   7  -2    9.50    1.30
   1  -7   2   11.50    1.20
   1  -7   2   12.20    1.10
   1  -7   2   10.70    1.20
   1  -7   2   12.50    1.30
   1  -7   2   11.10    1.40
   1  -7   2   10.70    1.40
  -2   7  -2   65.79    4.30
  -2   7  -2   63.09    4.10
  -2   7  -2   63.09    4.50
  -2   7  -2   65.49    4.30
  -2   7  -2   66.89    4.30
  -2   7  -2   64.89    4.70
   2  -7   2   63.19    4.10
   2  -7   2   61.19    4.20
   2  -7   2   60.99    4.60
   2  -7   2   62.99    4.60
   2  -7   2   62.69    4.30
  -3   7  -2  195.58   12.10
  -3   7  -2  199.98   11.60
  -3   7  -2  188.38   11.90
  -3   7  -2  186.78   11.60
  -3   7  -2  195.28   11.60
  -3   7  -2  193.88   11.40
   3  -7   2  198.18   11.70
   3  -7   2  196.98   12.00
   3  -7   2  194.58   11.50
   3  -7   2  195.08   11.50
   3  -7   2  197.18   11.60
   3  -7   2  186.08   11.90
  -4   7  -2  193.58   12.10
  -4   7  -2  193.78   12.20
  -4   7  -2  193.18   11.80
  -4   7  -2  198.98   11.70
  -4   7  -2  199.18   11.60
  -4   7  -2  202.68   11.70
   4  -7   2  191.58   11.60
   4  -7   2  193.78   12.10
   4  -7   2  200.28   12.10
   4  -7   2  193.38   11.70
   4  -7   2  192.98   11.80
   4  -7   2  190.68   11.60
  -5   7  -2    1.70    0.70
  -5   7  -2    1.50    0.80
  -5   7  -2    2.70    0.80
  -5   7  -2    1.40    0.50
  -5   7  -2    0.50    0.60
  -5   7  -2    1.40    0.60
   5  -7   2    1.60    0.70
   5  -7   2    2.10    0.90
   5  -7   2    4.40    1.00
   5  -7   2    1.20    0.60
   5  -7   2    0.80    0.50
  -6   7  -2   19.00    2.30
  -6   7  -2   16.70    1.90
  -6   7  -2   18.60    1.80
  -6   7  -2   18.50    1.80
  -6   7  -2   19.10    1.90
  -6   7  -2   20.10    2.10
   6  -7   2   17.70    2.10
   6  -7   2   17.60    1.80
   6  -7   2   17.90    1.80
   6  -7   2   17.60    2.00
   6  -7   2   17.20    1.90
  -7   7  -2    7.90    1.40
  -7   7  -2    8.90    1.30
  -7   7  -2    8.50    1.70
  -7   7  -2   10.00    1.30
  -7   7  -2    9.40    1.50
  -7   7  -2    9.30    1.20
   7  -7   2    9.40    1.30
   7  -7   2    9.10    1.30
   7  -7   2    9.90    1.40
   7  -7   2    4.80    2.10
   7  -7   2   10.90    1.90
  -8   7  -2    1.30    0.80
  -8   7  -2    2.70    0.80
  -8   7  -2    2.40    0.80
  -8   7  -2    0.30    1.00
  -8   7  -2    3.30    1.20
  -8   7  -2    2.00    0.80
   8  -7   2    3.30    1.40
   8  -7   2    3.00    0.80
   8  -7   2    4.80    1.10
  -9   7  -2    1.40    0.90
  -9   7  -2    0.60    0.60
  -9   7  -2    1.90    0.80
  -9   7  -2    1.10    0.70
  -9   7  -2    0.80    0.90
   9  -7   2    1.00    0.60
   9  -7   2    1.70    1.10
   9  -7   2    0.70    0.60
 -10   7  -2    3.20    0.90
 -10   7  -2    0.40    0.90
 -10   7  -2    1.50    1.00
 -10   7  -2    2.30    1.00
 -10   7  -2    1.30    0.80
 -10   7  -2    2.30    1.00
  10  -7   2    0.30    1.10
 -11   7  -2    6.80    1.70
 -11   7  -2    7.00    1.60
 -11   7  -2    7.20    1.30
 -11   7  -2    8.70    1.60
  11  -7   2    7.60    2.40
 -11  -6   2   10.30    1.40
 -11  -6   2   10.10    2.20
 -10  -6   2  182.98   12.00
 -10  -6   2  191.08   11.20
  -9  -6   2    3.60    1.40
  -9  -6   2    3.80    0.70
  -8  -6   2    8.00    0.90
  -7  -6   2    4.90    0.90
  -6  -6   2   12.00    1.30
  -6  -6   2   13.50    1.40
  -5  -6   2  101.59    6.30
  -5  -6   2   94.59    5.90
  -5  -6   2   98.69    6.20
   4   6  -2  963.60   54.19
   4   6  -2  886.51   54.19
   4   6  -2  962.20   54.29
  -4  -6   2  987.10   54.29
  -4  -6   2 1023.70   54.59
  -4  -6   2  978.40   54.19
  -4  -6   2  921.81   54.49
  -4  -6   2  996.20   54.29
   3   6  -2    0.70    0.40
   3   6  -2    0.90    0.50
   3   6  -2    0.90    0.40
   3   6  -2    1.20    0.40
   3   6  -2    0.70    0.40
  -3  -6   2    0.80    0.40
  -3  -6   2    0.80    0.40
  -3  -6   2    0.40    0.30
  -3  -6   2    0.80    0.30
  -3  -6   2    1.10    0.70
   2   6  -2  579.54   31.10
   2   6  -2  544.85   30.90
   2   6  -2  511.85   31.10
   2   6  -2  551.74   30.90
   2   6  -2  547.75   30.80
  -2  -6   2  526.65   31.20
  -2  -6   2  548.35   30.90
  -2  -6   2  559.44   31.40
  -2  -6   2  537.75   30.90
   1   6  -2    5.20    0.80
   1   6  -2    5.30    1.00
   1   6  -2    5.00    0.80
   1   6  -2    5.30    0.70
   1   6  -2    5.60    0.70
   1   6  -2    5.90    0.60
  -1  -6   2    5.30    0.90
  -1  -6   2    6.60    0.80
  -1  -6   2    5.20    0.50
  -1  -6   2    4.70    0.80
  -1  -6   2    6.60    1.00
   0   6  -2  101.79    6.00
   0   6  -2  105.19    6.20
   0   6  -2  100.59    6.20
   0   6  -2  101.89    6.50
   0   6  -2  100.39    5.90
   0   6  -2   98.79    6.40
   0  -6   2  100.99    6.20
   0  -6   2   98.79    6.20
   0  -6   2   99.29    6.50
   0  -6   2   99.79    6.50
   0  -6   2   99.49    6.10
   0  -6   2   97.79    5.90
  -1   6  -2  783.02   43.90
  -1   6  -2  777.92   44.10
  -1   6  -2  773.32   44.40
  -1   6  -2  795.12   44.60
  -1   6  -2  800.82   44.20
   1  -6   2  784.52   43.90
   1  -6   2  774.62   44.10
   1  -6   2  782.72   44.10
   1  -6   2  746.43   44.50
   1  -6   2  792.92   44.50
   1  -6   2  777.72   44.20
  -2   6  -2  215.78   12.80
  -2   6  -2  214.68   12.50
  -2   6  -2  220.18   12.50
  -2   6  -2  209.28   12.90
  -2   6  -2  207.08   12.40
  -2   6  -2  211.08   12.30
   2  -6   2  209.48   12.30
   2  -6   2  215.18   12.50
   2  -6   2  207.18   12.80
   2  -6   2  210.48   12.50
   2  -6   2  211.78   12.80
  -3   6  -2   38.70    2.70
  -3   6  -2   37.80    3.00
  -3   6  -2   37.00    2.80
  -3   6  -2   39.00    2.80
  -3   6  -2   39.70    3.20
  -3   6  -2   38.10    2.70
   3  -6   2   41.50    3.10
   3  -6   2   37.00    2.70
   3  -6   2   39.20    2.70
   3  -6   2   39.10    2.90
   3  -6   2   35.40    2.70
   3  -6   2   37.50    3.00
  -4   6  -2   -0.10    0.30
  -4   6  -2    0.60    0.70
  -4   6  -2    0.50    0.40
  -4   6  -2    0.60    0.60
  -4   6  -2    1.80    0.70
  -4   6  -2    2.30    0.70
   4  -6   2    0.70    0.40
   4  -6   2    1.20    0.60
   4  -6   2    0.30    0.40
   4  -6   2    0.90    0.50
   4  -6   2    0.60    0.50
   4  -6   2    1.00    0.60
  -5   6  -2  235.48   14.00
  -5   6  -2  236.98   14.10
  -5   6  -2  238.48   14.10
  -5   6  -2  252.67   14.60
  -5   6  -2  245.88   14.10
  -5   6  -2  231.18   14.40
   5  -6   2  253.87   14.40
   5  -6   2  237.18   14.10
   5  -6   2  239.28   14.00
   5  -6   2  226.68   13.90
   5  -6   2  228.18   14.20
   5  -6   2  235.38   14.40
  -6   6  -2  454.15   27.30
  -6   6  -2  452.75   27.40
  -6   6  -2  457.25   27.70
  -6   6  -2  481.85   27.90
  -6   6  -2  462.75   27.50
  -6   6  -2  500.35   27.40
   6  -6   2  480.55   27.60
   6  -6   2  451.45   27.20
   6  -6   2  511.85   27.90
   6  -6   2  478.95   27.30
   6  -6   2  506.55   27.70
  -7   6  -2   42.60    3.40
  -7   6  -2   45.00    3.20
  -7   6  -2   44.70    3.80
  -7   6  -2   42.40    3.40
  -7   6  -2   47.00    3.40
  -7   6  -2   42.70    3.60
   7  -6   2   44.80    3.20
   7  -6   2   42.20    3.10
   7  -6   2   46.70    3.60
  -8   6  -2    4.30    1.50
  -8   6  -2    4.30    1.00
  -8   6  -2    5.00    1.00
  -8   6  -2    4.70    1.10
  -8   6  -2    6.50    1.30
  -8   6  -2    2.80    1.10
   8  -6   2    5.90    1.00
   8  -6   2    8.60    1.40
   8  -6   2    5.60    1.30
  -9   6  -2   66.79    5.10
  -9   6  -2   74.99    5.20
  -9   6  -2   67.59    4.70
  -9   6  -2   68.59    5.30
  -9   6  -2   75.49    5.00
  -9   6  -2   71.79    5.50
   9  -6   2   75.99    5.60
   9  -6   2   76.69    4.80
   9  -6   2   64.19    4.70
 -10   6  -2    2.80    1.10
 -10   6  -2    2.10    1.00
 -10   6  -2    5.50    1.40
 -10   6  -2    4.20    1.10
 -10   6  -2    3.60    1.10
 -10   6  -2    2.30    0.80
  10  -6   2    2.70    1.30
 -11   6  -2  102.29    7.30
 -11   6  -2  116.39    7.40
 -11   6  -2  101.19    7.40
 -11   6  -2  105.79    7.80
 -11  -5   2    9.50    1.60
 -11  -5   2    9.80    1.50
 -11  -5   2    9.40    1.90
 -10  -5   2    7.30    1.60
 -10  -5   2    5.60    1.00
 -10  -5   2    4.60    1.30
  -9  -5   2   87.79    6.10
  -9  -5   2   98.99    6.70
  -9  -5   2   93.09    5.90
  -8  -5   2   57.29    4.50
  -8  -5   2   55.99    3.60
  -8  -5   2   49.30    3.80
  -7  -5   2   43.80    3.30
  -7  -5   2   48.80    3.10
  -6  -5   2  788.12   46.20
  -6  -5   2  846.72   46.00
  -5  -5   2   18.10    2.10
  -5  -5   2   24.20    1.80
  -4  -5   2  202.08   12.70
  -4  -5   2  218.78   12.60
  -4  -5   2  219.38   12.60
  -4  -5   2  233.48   12.80
   3   5  -2   31.40    2.20
   3   5  -2   30.10    2.10
   3   5  -2   31.80    2.20
  -3  -5   2   32.40    2.20
  -3  -5   2   34.90    2.40
  -3  -5   2   32.50    2.20
  -3  -5   2   34.50    2.50
   2   5  -2   49.70    3.10
   2   5  -2   47.70    3.10
   2   5  -2   46.10    3.20
   2   5  -2   50.49    3.00
  -2  -5   2   48.30    3.40
  -2  -5   2   52.49    3.00
  -2  -5   2   43.60    3.30
  -2  -5   2   47.60    3.10
  -2  -5   2   49.00    3.10
   1   5  -2   29.90    2.10
   1   5  -2   27.90    2.10
   1   5  -2   28.70    2.20
   1   5  -2   29.20    1.90
   1   5  -2   30.10    1.90
   1   5  -2   29.50    2.30
  -1  -5   2   28.30    2.10
  -1  -5   2   29.30    1.90
  -1  -5   2   28.80    2.30
  -1  -5   2   28.40    2.20
  -1  -5   2   33.00    2.30
   0   5  -2    0.90    0.40
   0   5  -2    2.40    0.50
   0   5  -2    1.30    0.40
   0   5  -2    1.90    0.40
   0   5  -2    1.20    0.40
   0  -5   2    1.70    0.50
   0  -5   2    0.90    0.40
   0  -5   2    0.90    0.30
   0  -5   2    1.30    0.40
   0  -5   2    1.90    0.30
   0  -5   2    1.80    0.40
  -1   5  -2   22.70    1.90
  -1   5  -2   25.90    1.70
  -1   5  -2   24.00    1.80
  -1   5  -2   23.40    2.00
  -1   5  -2   22.70    1.80
   1  -5   2   23.50    1.80
   1  -5   2   24.80    2.00
   1  -5   2   22.70    1.80
   1  -5   2   23.00    1.80
   1  -5   2   23.90    1.70
   1  -5   2   24.00    2.00
  -2   5  -2 2868.31  160.48
  -3   5  -2   49.50    3.20
  -3   5  -2   51.59    3.60
  -3   5  -2   47.30    3.20
  -3   5  -2   44.80    3.10
  -3   5  -2   46.20    3.40
  -3   5  -2   47.60    3.10
   3  -5   2   44.60    3.10
   3  -5   2   43.60    3.10
   3  -5   2   44.60    3.40
   3  -5   2   45.10    3.10
   3  -5   2   49.10    3.30
   3  -5   2   42.90    3.40
  -4   5  -2  114.89    7.30
  -4   5  -2  112.89    7.10
  -4   5  -2  118.39    7.10
  -4   5  -2  118.59    7.50
  -4   5  -2  110.89    7.00
  -4   5  -2  115.69    7.10
   4  -5   2  113.69    7.00
   4  -5   2  111.39    7.00
   4  -5   2  129.29    7.20
   4  -5   2  117.09    7.20
   4  -5   2  112.99    7.30
   4  -5   2  118.39    7.30
  -5   5  -2   26.30    2.20
  -5   5  -2   23.80    2.10
  -5   5  -2   28.80    2.50
  -5   5  -2   31.50    2.40
  -5   5  -2   25.10    2.80
  -5   5  -2   26.10    2.10
   5  -5   2   28.70    2.30
   5  -5   2   24.00    2.10
   5  -5   2   30.20    2.50
   5  -5   2   24.10    2.00
   5  -5   2   26.90    2.10
  -6   5  -2    8.10    1.40
  -6   5  -2    6.70    1.20
  -6   5  -2    9.10    1.20
  -6   5  -2    8.90    1.20
  -6   5  -2    8.00    1.10
  -6   5  -2    7.60    1.20
   6  -5   2    8.80    1.10
   6  -5   2    9.60    1.60
   6  -5   2    8.10    1.20
   6  -5   2    7.50    1.20
  -7   5  -2  466.55   27.80
  -7   5  -2  495.15   27.90
  -7   5  -2  489.65   28.40
  -7   5  -2  481.25   28.20
  -7   5  -2  503.75   28.10
  -7   5  -2  471.05   28.00
   7  -5   2  507.45   27.80
   7  -5   2  452.95   27.70
   7  -5   2  508.85   28.30
  -8   5  -2   -0.40    0.70
  -8   5  -2    0.50    0.70
  -8   5  -2    1.80    0.80
  -8   5  -2    0.90    0.60
  -8   5  -2    0.60    0.60
  -8   5  -2    0.80    0.80
   8  -5   2    0.30    0.50
   8  -5   2    1.50    0.90
   8  -5   2    1.90    0.80
  -9   5  -2   12.50    1.70
  -9   5  -2   12.30    1.70
  -9   5  -2   17.40    1.80
  -9   5  -2   11.90    1.90
   9  -5   2   17.80    2.30
 -10   5  -2  314.37   19.50
 -10   5  -2  312.17   19.50
 -10   5  -2  341.37   19.50
 -10   5  -2  321.77   19.80
  10  -5   2  347.57   20.20
 -11   5  -2    9.20    1.70
 -11   5  -2   12.30    1.80
 -11   5  -2   10.40    2.10
  11  -5   2   11.50    2.10
 -12   5  -2    4.80    1.50
 -12   5  -2    4.80    1.30
 -12   5  -2    7.70    1.90
 -12   5  -2    5.10    1.40
 -12   5  -2    5.80    1.30
 -11  -4   2    0.40    0.70
 -11  -4   2    0.60    1.00
 -11  -4   2    1.30    1.00
 -10  -4   2  122.29    7.80
 -10  -4   2  125.39    7.70
 -10  -4   2  119.09    8.20
  -9  -4   2   35.40    2.80
  -9  -4   2   36.70    3.00
  -9  -4   2   43.00    3.50
  -8  -4   2  120.89    7.80
  -8  -4   2  101.39    7.00
  -8  -4   2  117.19    7.00
  -7  -4   2  171.18   10.00
  -7  -4   2  129.89    8.90
  -7  -4   2  151.18    8.90
  -6  -4   2  107.09    6.60
  -4  -4   2    2.10    0.50
  -4  -4   2    2.10    0.50
   3   4  -2  172.28    9.70
   3   4  -2  165.78    9.70
  -3  -4   2  156.48    9.90
  -3  -4   2  170.18    9.80
  -3  -4   2  168.28    9.70
  -3  -4   2  181.48    9.90
   2   4  -2 2087.19  116.49
   2   4  -2 2027.40  116.39
  -2  -4   2 2130.89  116.59
   1   4  -2  119.89    7.10
   1   4  -2  123.99    7.00
   1   4  -2  127.69    7.00
   1   4  -2  116.89    7.20
   1   4  -2  117.09    7.30
   1   4  -2  124.89    7.10
  -1  -4   2  123.59    7.30
  -1  -4   2  119.39    7.10
  -1  -4   2  119.69    7.30
  -1  -4   2  115.89    6.90
  -1  -4   2  120.69    7.10
   0   4  -2   11.10    1.10
   0   4  -2   12.20    0.90
   0   4  -2   10.90    1.00
   0   4  -2    9.60    0.90
   0   4  -2    9.80    0.90
   0  -4   2    9.20    0.90
   0  -4   2   11.80    1.00
   0  -4   2    9.80    1.00
   0  -4   2   11.50    0.80
   0  -4   2   10.90    1.10
  -1   4  -2  180.58    9.90
  -1   4  -2  170.38    9.80
  -1   4  -2  169.28   10.10
  -1   4  -2  169.08   10.00
  -1   4  -2  168.58    9.90
  -1   4  -2  166.98    9.70
   1  -4   2  166.38    9.80
   1  -4   2  172.28    9.90
   1  -4   2  163.58   10.10
   1  -4   2  167.98    9.80
   1  -4   2  168.08    9.90
   1  -4   2  167.48   10.10
  -2   4  -2  193.78   11.30
  -2   4  -2  184.58   11.00
  -2   4  -2  198.18   11.00
  -2   4  -2  195.78   10.90
  -2   4  -2  188.58   10.90
  -2   4  -2  191.08   11.20
   2  -4   2  182.88   10.90
   2  -4   2  192.08   11.20
   2  -4   2  181.58   10.90
   2  -4   2  185.08   10.90
   2  -4   2  182.48   11.00
   2  -4   2  187.58   11.20
  -3   4  -2    9.80    1.00
  -3   4  -2   13.50    1.10
  -3   4  -2   11.40    1.30
  -3   4  -2   12.00    1.10
  -3   4  -2   12.30    1.10
  -3   4  -2   11.10    1.20
   3  -4   2   13.80    1.20
   3  -4   2   14.20    1.10
   3  -4   2   12.00    1.30
   3  -4   2   10.00    1.00
   3  -4   2   12.40    1.10
  -4   4  -2   56.39    3.70
  -4   4  -2   57.09    3.70
  -4   4  -2   55.89    3.90
  -4   4  -2   55.39    3.80
  -4   4  -2   54.19    3.70
  -4   4  -2   54.59    3.60
   4  -4   2   57.39    3.60
   4  -4   2   61.59    4.00
   4  -4   2   60.09    3.80
   4  -4   2   52.49    3.60
   4  -4   2   57.09    3.70
   4  -4   2   54.09    3.80
  -5   4  -2   37.50    2.70
  -5   4  -2   40.30    2.80
  -5   4  -2   39.40    2.70
  -5   4  -2   37.30    3.00
  -5   4  -2   37.40    3.00
  -5   4  -2   40.10    2.80
   5  -4   2   41.70    2.80
   5  -4   2   40.80    2.90
   5  -4   2   41.60    2.90
   5  -4   2   34.20    2.60
   5  -4   2   43.30    2.70
  -6   4  -2  198.48   11.80
  -6   4  -2  190.98   11.50
  -6   4  -2  195.88   11.70
  -6   4  -2  196.58   11.50
  -6   4  -2  207.48   11.70
  -6   4  -2  195.58   11.90
   6  -4   2  205.38   11.90
   6  -4   2  193.18   11.50
   6  -4   2  185.18   11.40
  -7   4  -2   23.50    2.00
  -7   4  -2   22.80    1.90
  -7   4  -2   26.40    2.20
  -7   4  -2   24.40    2.20
  -7   4  -2   25.50    2.30
  -7   4  -2   25.90    2.10
   7  -4   2   23.90    1.90
   7  -4   2   26.00    2.40
  -8   4  -2  642.74   36.50
  -8   4  -2  622.34   36.60
  -8   4  -2  620.44   36.60
  -8   4  -2  619.44   36.20
  -8   4  -2  634.84   36.70
   8  -4   2  692.63   37.20
  -9   4  -2   95.19    6.50
  -9   4  -2   96.19    6.70
  -9   4  -2   98.19    6.50
  -9   4  -2   95.99    6.90
   9  -4   2  105.89    7.10
 -10   4  -2    8.10    1.40
 -10   4  -2    8.70    1.60
 -10   4  -2    7.00    1.40
 -10   4  -2    6.60    1.40
 -11   4  -2    1.40    0.90
 -11   4  -2    1.00    0.60
 -11   4  -2    0.70    0.80
 -11   4  -2    2.80    1.00
 -11   4  -2    1.20    0.90
 -12   4  -2    7.90    1.70
 -12   4  -2    6.20    1.40
 -12   4  -2    9.10    1.80
 -12   4  -2    6.80    1.50
 -12   4  -2    6.40    1.30
 -12  -3   2   61.39    4.90
 -12  -3   2   61.39    4.60
 -12  -3   2   64.79    4.80
 -11  -3   2  140.49    8.80
 -11  -3   2  132.79    8.60
 -10  -3   2   48.80    3.70
 -10  -3   2   50.79    4.10
 -10  -3   2   50.39    3.80
  -9  -3   2   90.29    5.90
  -9  -3   2   88.79    5.90
  -9  -3   2   92.39    6.30
  -8  -3   2   15.60    1.50
  -8  -3   2   15.20    1.60
  -8  -3   2   15.10    1.90
  -7  -3   2   13.60    1.40
  -7  -3   2   16.00    2.00
  -7  -3   2   15.10    1.50
  -6  -3   2  969.40   50.69
  -6  -3   2  758.72   49.60
  -6  -3   2  921.31   49.70
  -5  -3   2    2.90    0.60
  -4  -3   2  103.29    6.10
  -3  -3   2    7.50    0.70
  -3  -3   2    7.90    0.80
   2   3  -2  658.63   33.80
   2   3  -2  617.14   33.80
   2   3  -2  581.34   33.80
  -2  -3   2  600.14   33.80
  -2  -3   2  626.34   33.90
  -2  -3   2  590.54   33.80
  -2  -3   2  537.05   33.90
   1   3  -2  279.27   15.70
   1   3  -2  295.77   15.70
   1   3  -2  262.87   15.80
   1   3  -2  281.17   15.90
   1   3  -2  278.87   15.70
  -1  -3   2  281.47   15.70
  -1  -3   2  278.57   15.70
  -1  -3   2  271.97   15.60
  -1  -3   2  263.37   15.90
  -1  -3   2  277.47   15.90
   0   3  -2  438.96   24.60
   0   3  -2  432.96   24.90
   0   3  -2  446.86   24.90
   0   3  -2  438.46   24.70
   0   3  -2  442.46   24.70
   0  -3   2  424.16   24.90
   0  -3   2  432.06   24.90
   0  -3   2  436.06   24.60
   0  -3   2  446.16   24.70
   0  -3   2  442.76   24.70
  -1   3  -2  909.21   51.09
  -1   3  -2  906.21   50.89
  -1   3  -2  920.31   50.89
  -1   3  -2  925.11   50.79
   1  -3   2  881.41   51.09
   1  -3   2  918.91   50.89
   1  -3   2  896.61   50.89
   1  -3   2  897.71   50.89
   2  -3   2 1498.75   84.69
   2  -3   2 1518.65   84.49
  -3   3  -2   79.39    4.90
  -3   3  -2   77.89    4.70
  -3   3  -2   76.89    5.00
  -3   3  -2   78.79    4.80
  -3   3  -2   80.49    4.80
  -3   3  -2   78.69    4.80
   3  -3   2   74.89    4.70
   3  -3   2   77.39    4.70
   3  -3   2   84.29    5.10
   3  -3   2   79.49    4.80
   3  -3   2   82.09    4.90
   3  -3   2   74.49    4.80
  -4   3  -2   19.70    1.60
  -4   3  -2   20.70    1.50
  -4   3  -2   19.00    1.70
  -4   3  -2   24.00    1.70
  -4   3  -2   18.50    1.60
   4  -3   2   24.60    1.70
   4  -3   2   17.70    1.50
   4  -3   2   19.30    1.50
   4  -3   2   21.20    1.60
  -5   3  -2   81.79    4.90
  -5   3  -2   79.19    5.10
  -5   3  -2   79.09    5.00
  -5   3  -2   76.49    5.00
  -5   3  -2   79.39    5.00
  -5   3  -2   77.39    4.80
   5  -3   2   76.39    4.80
   5  -3   2   81.89    5.10
   5  -3   2   81.29    5.10
   5  -3   2   77.99    4.80
  -6   3  -2    1.30    0.50
  -6   3  -2    1.50    0.60
  -6   3  -2    2.80    0.70
  -6   3  -2    2.30    0.60
   6  -3   2    1.80    0.50
   6  -3   2    2.00    0.60
  -7   3  -2   90.59    6.20
  -7   3  -2  100.09    6.20
  -7   3  -2   94.09    6.20
   7  -3   2  108.69    6.80
  -8   3  -2    2.60    0.70
  -8   3  -2    3.30    1.00
  -8   3  -2    2.60    0.90
  -8   3  -2    2.80    0.80
   8  -3   2    5.70    1.30
  -9   3  -2   13.20    1.70
  -9   3  -2   13.70    1.60
  -9   3  -2   11.40    1.40
  -9   3  -2   12.50    1.50
   9  -3   2   16.30    2.30
 -10   3  -2  235.28   14.10
 -10   3  -2  230.78   14.60
 -10   3  -2  235.78   14.40
 -10   3  -2  250.07   14.30
 -10   3  -2  226.08   14.30
 -11   3  -2   31.40    2.80
 -11   3  -2   36.70    3.00
 -11   3  -2   31.70    3.00
 -11   3  -2   34.00    3.30
 -11   3  -2   33.40    3.00
 -12   3  -2   23.00    2.30
 -12   3  -2   26.70    2.90
 -12   3  -2   23.10    2.70
 -12   3  -2   23.60    2.70
 -12  -2   2    2.20    1.00
 -12  -2   2    2.00    0.90
 -11  -2   2    0.10    0.80
 -11  -2   2    0.10    1.30
 -11  -2   2    0.70    0.90
 -10  -2   2   58.19    4.60
 -10  -2   2   60.29    4.30
 -10  -2   2   59.29    4.30
  -9  -2   2   22.50    2.00
  -9  -2   2   17.90    1.90
  -9  -2   2   19.60    2.20
  -8  -2   2   78.69    5.40
  -8  -2   2   69.39    5.00
  -8  -2   2   78.89    5.00
  -7  -2   2   12.30    1.70
  -7  -2   2   11.70    1.20
  -7  -2   2   10.60    1.20
  -6  -2   2    7.00    1.00
  -6  -2   2    6.70    1.40
  -5  -2   2  456.25   24.10
  -5  -2   2  365.16   23.20
  -4  -2   2    1.10    0.40
  -3  -2   2  358.26   23.70
  -3  -2   2  301.47   20.90
   2   2  -2    2.20    0.30
  -2  -2   2    1.80    0.30
  -2  -2   2    1.40    0.30
  -2  -2   2    2.20    0.30
   1   2  -2    2.10    0.30
   1   2  -2    1.10    0.20
   1   2  -2    1.70    0.30
  -1  -2   2    1.90    0.30
  -1  -2   2    1.40    0.30
  -1  -2   2    1.40    0.30
  -1  -2   2    1.90    0.40
   0   2  -2  350.46   20.20
   0   2  -2  357.96   20.40
   0   2  -2  363.36   20.20
   0   2  -2  365.76   20.20
   0   2  -2  358.26   20.40
   0  -2   2  366.36   20.30
   0  -2   2  349.96   20.40
   0  -2   2  355.26   20.40
   0  -2   2  361.36   20.20
   0  -2   2  362.16   20.20
  -1   2  -2   26.10    1.80
  -1   2  -2   25.90    1.70
  -1   2  -2   25.90    1.70
  -1   2  -2   26.40    1.70
  -1   2  -2   28.00    1.70
  -1   2  -2   24.80    1.80
   1  -2   2   26.80    1.70
   1  -2   2   28.50    1.70
   1  -2   2   26.30    1.80
   1  -2   2   26.60    1.90
   1  -2   2   24.80    1.70
   1  -2   2   26.20    1.70
  -2   2  -2 1208.38   62.69
  -2   2  -2 1089.19   62.39
  -2   2  -2 1114.69   62.39
   2  -2   2 1074.09   62.39
   2  -2   2 1086.29   62.39
  -3   2  -2    2.10    0.50
  -3   2  -2    1.70    0.30
  -3   2  -2    1.90    0.30
  -3   2  -2    1.60    0.40
  -3   2  -2    1.80    0.40
   3  -2   2    3.30    0.60
   3  -2   2    2.10    0.40
   3  -2   2    2.20    0.30
   3  -2   2    1.90    0.30
  -4   2  -2  295.47   16.20
  -4   2  -2  286.47   16.20
  -4   2  -2  286.57   16.20
  -4   2  -2  278.67   16.00
  -4   2  -2  285.67   16.10
   4  -2   2  246.98   16.00
   4  -2   2  293.47   16.30
   4  -2   2  283.97   16.00
   4  -2   2  285.87   16.30
  -5   2  -2   37.10    2.60
  -5   2  -2   39.80    2.70
  -5   2  -2   37.40    2.60
  -5   2  -2   41.90    2.90
   5  -2   2   37.10    2.70
   5  -2   2   42.10    3.00
  -6   2  -2  313.27   19.20
  -6   2  -2  308.97   18.10
  -6   2  -2  299.77   18.20
  -6   2  -2  300.97   18.10
   6  -2   2  352.46   18.70
  -7   2  -2  367.66   21.40
  -7   2  -2  373.06   21.50
  -7   2  -2  356.06   21.30
  -7   2  -2  353.96   21.50
   7  -2   2  413.46   22.20
  -8   2  -2   80.99    5.20
  -8   2  -2   81.19    5.40
  -8   2  -2   77.99    5.60
  -8   2  -2   86.39    5.40
  -9   2  -2    0.80    0.70
  -9   2  -2    1.00    0.60
  -9   2  -2    0.50    0.50
  -9   2  -2    0.50    0.50
 -10   2  -2  709.33   38.20
 -10   2  -2  649.34   38.20
 -10   2  -2  645.34   38.10
 -10   2  -2  653.33   39.10
 -11   2  -2   62.49    4.70
 -11   2  -2   62.39    5.00
 -11   2  -2   66.89    4.70
 -12   2  -2    3.20    1.20
 -12   2  -2    1.70    1.20
 -12   2  -2    2.80    1.00
 -12  -1   2   24.40    2.50
 -12  -1   2   24.20    2.80
 -12  -1   2   24.60    2.70
 -11  -1   2    6.00    1.40
 -11  -1   2    5.10    1.40
 -11  -1   2    6.90    1.30
 -10  -1   2   28.30    2.70
 -10  -1   2   27.00    2.40
 -10  -1   2   25.70    2.50
  -9  -1   2   66.89    4.80
  -9  -1   2   67.29    4.50
  -9  -1   2   61.19    4.50
  -8  -1   2  130.59    8.40
  -8  -1   2  131.99    8.70
  -8  -1   2  145.19    8.50
  -7  -1   2   38.50    3.00
  -7  -1   2   35.50    2.70
  -7  -1   2   35.40    2.70
  -6  -1   2    3.00    0.70
  -6  -1   2    3.50    0.90
  -5  -1   2    2.30    0.60
  -4  -1   2  581.14   33.30
  -3  -1   2    2.10    0.60
   2   1  -2  246.98   18.10
  -2  -1   2  259.77   19.80
   1   1  -2  341.47   19.60
   1   1  -2  339.27   19.70
   1   1  -2  377.66   19.70
  -1  -1   2  325.07   19.60
  -1  -1   2  334.07   19.70
  -1  -1   2  373.26   19.70
   0   1  -2  165.38   10.60
   0  -1   2  186.38   10.80
   0  -1   2  206.18   10.70
   0  -1   2  200.78   10.70
   0  -1   2  186.88   10.80
  -1   1  -2  222.18   13.40
  -1   1  -2  251.37   13.50
  -1   1  -2  223.58   13.50
  -1   1  -2  252.67   13.40
  -1   1  -2  238.28   13.40
   1  -1   2  226.58   13.40
   1  -1   2  230.38   13.40
   1  -1   2  247.88   13.50
   1  -1   2  228.68   13.50
   1  -1   2  252.27   13.40
  -2   1  -2 1087.49   62.99
   2  -1   2 1163.48   63.29
  -3   1  -2  121.39    7.10
  -3   1  -2  114.89    7.00
  -3   1  -2  121.59    7.20
  -3   1  -2  124.29    7.10
   3  -1   2  127.59    7.20
   3  -1   2  125.99    7.20
  -4   1  -2  615.34   37.10
  -4   1  -2  607.94   37.10
   4  -1   2  759.72   37.60
   4  -1   2  655.03   37.20
  -5   1  -2  128.49    7.70
  -5   1  -2  123.99    7.60
   5  -1   2  126.89    7.70
   5  -1   2  136.99    8.10
  -6   1  -2  593.24   36.10
  -6   1  -2  612.14   36.00
   6  -1   2  699.73   36.60
  -7   1  -2   79.09    5.50
  -7   1  -2   85.09    5.40
  -7   1  -2   85.29    5.30
  -8   1  -2   12.60    1.50
  -8   1  -2   11.60    1.70
  -8   1  -2   12.90    1.50
  -9   1  -2    1.10    0.60
  -9   1  -2   -0.30    0.60
  -9   1  -2    0.40    0.50
 -10   1  -2   21.30    2.90
 -10   1  -2   27.00    2.30
 -10   1  -2   26.80    2.40
 -11   1  -2   69.09    5.20
 -11   1  -2   64.69    4.80
 -11   1  -2   69.39    4.80
 -12   1  -2   12.90    2.00
 -12   1  -2   14.40    1.90
 -12   1  -2   12.60    2.10
 -12   0   2   24.50    3.00
 -12   0   2   28.50    2.90
 -12   0   2   27.70    2.80
 -11   0   2    7.60    1.50
 -11   0   2    9.80    1.70
 -11   0   2    7.50    2.00
 -10   0   2   46.70    3.70
 -10   0   2   48.20    3.80
 -10   0   2   46.00    3.70
  -9   0   2   45.80    3.50
  -9   0   2   47.60    3.60
  -9   0   2   42.70    3.50
  -8   0   2  398.46   23.30
  -8   0   2  396.56   23.10
  -7   0   2   41.40    3.20
  -7   0   2   42.20    3.10
  -6   0   2  507.25   30.00
  -6   0   2  537.55   29.80
  -5   0   2   23.30    2.00
  -4   0   2  536.55   30.60
   3   0  -2  154.78    9.10
  -3   0   2  147.39    9.00
   2   0  -2   12.00    1.10
   2   0  -2   10.20    0.90
  -2   0   2   10.40    0.80
  -2   0   2   13.20    0.90
  -2   0   2   11.50    1.10
  -2   0   2   10.90    0.80
   1   0  -2  416.46   23.30
   1   0  -2  381.86   23.20
   1   0  -2  425.66   23.40
   1   0  -2  395.46   23.20
  -1   0   2  378.66   23.20
  -1   0   2  446.06   23.40
  -1   0   2  377.76   23.20
  -1   0   2  419.16   23.30
  -1   0   2  479.15   23.70
   0   0  -2  437.76   24.70
   0   0   2  425.36   24.40
   0   0   2  466.15   24.30
   0   0   2  406.26   24.30
   0   0   2  427.56   24.30
  -1   0  -2    0.80    0.20
  -1   0  -2    1.10    0.20
  -1   0  -2    0.80    0.20
  -1   0  -2    1.60    0.40
  -1   0  -2    1.10    0.20
  -1   0  -2    0.70    0.20
   1   0   2    1.30    0.30
   1   0   2    0.60    0.20
   1   0   2    0.90    0.20
   1   0   2    1.30    0.20
   1   0   2    1.20    0.20
  -2   0  -2 1128.99   63.29
  -3   0  -2   91.29    5.20
  -3   0  -2   85.19    5.30
  -4   0  -2   13.80    1.10
  -4   0  -2   12.30    1.10
  -4   0  -2   13.50    1.40
   4   0   2   16.20    1.20
  -5   0  -2   10.80    1.10
  -5   0  -2   13.70    1.10
  -5   0  -2   11.70    1.20
  -6   0  -2  139.69    8.10
  -6   0  -2  133.99    8.00
  -6   0  -2  129.39    8.20
  -7   0  -2  118.99    7.00
  -7   0  -2  105.69    7.10
  -7   0  -2  111.89    6.90
  -8   0  -2  287.97   16.50
  -8   0  -2  281.27   16.80
  -8   0  -2  279.87   16.60
  -9   0  -2    4.20    1.10
  -9   0  -2    4.00    1.00
  -9   0  -2    2.80    0.70
 -10   0  -2   21.90    2.50
 -10   0  -2   27.70    2.30
 -10   0  -2   24.80    2.30
 -11   0  -2    0.00    0.80
 -11   0  -2    0.60    0.60
 -11   0  -2   -0.30    0.60
 -12   0  -2   92.69    6.20
 -12   0  -2   89.29    6.10
 -12   0  -2   87.99    6.50
 -12   1   2  307.97   17.70
 -12   1   2  280.67   17.50
 -12   1   2  274.07   17.40
 -11   1   2    3.00    1.30
 -11   1   2    1.00    0.70
 -10   1   2   33.50    2.90
 -10   1   2   30.60    2.90
  -9   1   2  139.99    8.90
  -9   1   2  135.49    8.70
  -8   1   2  680.83   39.80
  -8   1   2  708.03   39.70
  -7   1   2   25.40    2.10
  -7   1   2   24.50    2.20
   6  -1  -2   56.09    4.10
  -6   1   2   49.70    3.20
  -6   1   2   43.20    3.50
  -6   1   2   52.29    3.50
   5  -1  -2   58.29    4.00
  -5   1   2   51.29    3.70
  -5   1   2   54.29    3.40
  -5   1   2   54.29    3.60
  -5   1   2   53.79    3.60
   4  -1  -2  283.57   16.10
  -4   1   2  266.27   16.00
  -4   1   2  282.97   15.70
  -4   1   2  269.47   16.00
   3  -1  -2    9.90    1.00
   3  -1  -2   11.00    0.80
   3  -1  -2   10.00    0.90
  -3   1   2   11.40    1.10
  -3   1   2   10.20    0.80
  -3   1   2   12.30    0.90
  -3   1   2   12.00    0.90
  -3   1   2   12.40    1.10
   2  -1  -2 1508.45   89.39
  -2   1   2 1544.45   89.69
   1  -1  -2   36.80    2.50
   1  -1  -2   36.20    2.30
   1  -1  -2   34.90    2.30
   1  -1  -2   35.20    2.30
   1  -1  -2   40.90    2.40
  -1   1   2   34.30    2.30
  -1   1   2   38.50    2.20
  -1   1   2   35.60    2.50
  -1   1   2   35.40    2.20
  -1   1   2   40.60    2.40
  -1   1   2   37.00    2.30
   0  -1  -2  203.68   11.50
   0  -1  -2  198.78   11.50
   0  -1  -2  206.28   11.50
   0  -1  -2  207.48   11.70
   0  -1  -2  212.18   11.70
   0  -1  -2  196.48   11.50
   0   1   2  194.78   11.50
   0   1   2  201.68   11.50
   0   1   2  211.38   11.60
   0   1   2  198.88   11.50
   0   1   2  197.28   11.50
   0   1   2  208.18   11.70
  -1  -1  -2   40.00    2.30
  -1  -1  -2   31.40    2.20
  -1  -1  -2   36.10    2.10
  -1  -1  -2   40.10    2.20
  -1  -1  -2   31.90    2.10
   1   1   2   38.50    2.20
   1   1   2   32.40    2.10
   1   1   2   31.20    2.20
   1   1   2   29.10    2.20
   1   1   2   36.50    2.10
   1   1   2   35.20    2.10
  -2  -1  -2   32.10    1.90
  -2  -1  -2   27.60    2.00
  -2  -1  -2   29.70    1.90
   2   1   2   28.80    2.00
   2   1   2   32.70    1.90
  -3  -1  -2   15.00    1.30
  -3  -1  -2   18.10    1.20
   3   1   2   15.40    1.30
   3   1   2   17.90    1.20
  -4  -1  -2  219.28   11.80
  -4  -1  -2  186.88   12.00
  -4  -1  -2  201.98   11.80
   4   1   2  213.38   11.80
  -5  -1  -2  107.09    6.10
  -5  -1  -2   98.59    6.10
  -5  -1  -2   99.49    6.30
  -6  -1  -2   96.09    5.60
  -6  -1  -2   89.39    5.60
  -6  -1  -2   86.39    5.80
  -7  -1  -2   44.90    3.20
  -7  -1  -2   48.40    3.20
  -7  -1  -2   43.60    3.30
  -8  -1  -2   46.70    3.30
  -8  -1  -2   49.40    3.40
  -8  -1  -2   45.90    3.60
  -9  -1  -2    3.60    0.90
  -9  -1  -2    3.50    0.80
  -9  -1  -2    2.50    0.80
 -10  -1  -2    1.80    0.70
 -10  -1  -2    1.80    0.90
 -10  -1  -2    1.70    0.70
 -11  -1  -2   36.20    3.00
 -11  -1  -2   39.80    3.50
 -12  -1  -2   10.50    1.90
 -12  -1  -2    9.90    1.70
 -12  -1  -2    8.60    1.60
 -12   2   2   94.19    6.70
 -12   2   2   97.79    7.00
 -12   2   2  103.39    7.20
 -12   2   2  106.49    7.30
 -11   2   2    3.30    1.00
 -11   2   2    3.50    1.10
 -11   2   2    2.50    1.00
 -11   2   2    2.20    1.00
 -10   2   2    0.10    0.60
 -10   2   2    0.90    0.60
 -10   2   2    0.10    0.50
 -10   2   2    0.40    0.70
  -9   2   2   56.49    4.00
  -9   2   2   57.29    4.40
  -9   2   2   56.19    4.20
  -9   2   2   57.79    4.10
   8  -2  -2    3.00    1.20
  -8   2   2    0.90    0.50
  -8   2   2    0.10    0.40
  -8   2   2    0.80    0.50
   7  -2  -2  218.38   12.80
  -7   2   2  195.18   12.30
  -7   2   2  199.68   12.00
  -7   2   2  204.68   12.30
   6  -2  -2  240.68   14.20
  -6   2   2  232.18   13.90
  -6   2   2  235.38   13.80
  -6   2   2  225.08   13.80
  -6   2   2  232.78   13.60
   5  -2  -2    3.90    0.60
   5  -2  -2    3.90    0.60
   5  -2  -2    3.10    0.80
  -5   2   2    4.10    0.80
  -5   2   2    4.40    0.60
  -5   2   2    3.50    0.50
  -5   2   2    3.70    0.70
  -5   2   2    4.50    0.80
  -5   2   2    3.80    0.70
   4  -2  -2  295.07   17.00
   4  -2  -2  289.17   17.30
   4  -2  -2  294.87   17.00
  -4   2   2  306.27   17.00
  -4   2   2  303.57   17.40
  -4   2   2  313.87   17.50
  -4   2   2  293.07   17.30
  -4   2   2  292.77   17.00
   3  -2  -2   49.40    3.40
   3  -2  -2   53.99    3.50
   3  -2  -2   53.49    3.30
   3  -2  -2   55.19    3.30
   3  -2  -2   53.49    3.30
  -3   2   2   49.60    3.50
  -3   2   2   49.80    3.20
  -3   2   2   50.79    3.40
  -3   2   2   53.69    3.40
  -3   2   2   52.89    3.20
   2  -2  -2  680.53   39.10
   2  -2  -2  709.03   38.90
   2  -2  -2  661.33   39.10
   2  -2  -2  713.03   39.00
   2  -2  -2  729.23   39.00
  -2   2   2  663.43   38.90
  -2   2   2  652.73   39.00
  -2   2   2  682.03   38.90
  -2   2   2  731.93   39.10
   1  -2  -2    1.10    0.30
   1  -2  -2    1.30    0.30
   1  -2  -2    0.80    0.30
  -1   2   2    0.90    0.30
  -1   2   2    0.90    0.30
  -1   2   2    0.80    0.20
  -1   2   2    1.10    0.30
   0  -2  -2   22.20    1.60
   0  -2  -2   22.20    1.60
   0  -2  -2   23.10    1.50
   0  -2  -2   24.40    1.70
   0  -2  -2   23.00    1.60
   0  -2  -2   23.10    1.70
   0   2   2   24.80    1.60
   0   2   2   24.90    1.60
   0   2   2   23.10    1.60
   0   2   2   22.10    1.50
   0   2   2   23.50    1.70
   0   2   2   23.70    1.70
  -1  -2  -2  135.99    8.00
  -1  -2  -2  139.99    7.90
  -1  -2  -2  135.99    8.00
  -1  -2  -2  133.79    7.90
  -1  -2  -2  134.79    7.90
  -1  -2  -2  142.09    7.80
   1   2   2  137.49    7.90
   1   2   2  129.99    7.90
   1   2   2  143.09    8.00
   1   2   2  132.89    7.90
   1   2   2  133.99    7.80
  -2  -2  -2  160.48    9.50
  -2  -2  -2  167.38    9.40
  -2  -2  -2  176.48    9.40
  -2  -2  -2  163.18    9.50
  -2  -2  -2  169.58    9.40
   2   2   2  159.68    9.40
   2   2   2  148.39    9.30
  -3  -2  -2   46.40    2.60
  -3  -2  -2   39.30    2.80
   3   2   2   40.90    2.90
   3   2   2   46.10    2.60
  -4  -2  -2  785.72   41.60
  -4  -2  -2  683.13   42.00
   4   2   2  751.72   41.90
  -5  -2  -2    8.50    1.10
  -5  -2  -2    7.20    0.80
  -5  -2  -2    7.00    1.00
  -6  -2  -2   17.20    1.60
  -6  -2  -2   15.80    1.40
  -6  -2  -2   18.90    1.70
  -7  -2  -2  178.48   10.40
  -7  -2  -2  170.78   10.50
  -7  -2  -2  169.88   10.20
  -8  -2  -2    2.80    0.80
  -8  -2  -2    2.00    0.80
  -8  -2  -2    0.60    0.60
  -9  -2  -2  149.59    9.30
  -9  -2  -2  145.89    9.00
  -9  -2  -2  147.19    9.10
 -10  -2  -2  110.79    7.10
 -10  -2  -2  111.29    7.20
 -10  -2  -2  116.39    7.50
 -11  -2  -2   12.80    1.60
 -11  -2  -2   11.60    1.60
 -11  -2  -2   11.90    1.90
 -12   3   2    3.50    1.10
 -12   3   2    1.70    0.80
 -12   3   2    2.00    1.20
 -12   3   2    0.80    0.80
 -12   3   2    1.80    1.20
 -11   3   2   18.60    2.30
 -11   3   2   18.60    2.20
 -11   3   2   20.20    2.20
 -11   3   2   19.30    2.40
 -10   3   2  357.66   21.30
 -10   3   2  347.17   21.30
 -10   3   2  363.46   21.20
 -10   3   2  370.66   21.60
   9  -3  -2   25.70    3.20
  -9   3   2   24.20    2.30
  -9   3   2   23.10    2.30
  -9   3   2   23.20    2.40
  -9   3   2   21.80    2.30
   8  -3  -2  473.55   26.30
  -8   3   2  437.16   25.50
  -8   3   2  438.46   25.80
  -8   3   2  427.86   25.60
  -8   3   2  431.86   25.70
   7  -3  -2    2.30    0.90
   7  -3  -2    2.10    0.50
  -7   3   2    2.20    0.70
  -7   3   2    2.60    0.70
  -7   3   2    2.60    0.60
  -7   3   2    2.60    0.50
  -7   3   2    0.80    0.60
  -7   3   2    1.10    0.60
   6  -3  -2   59.49    4.10
   6  -3  -2   68.89    4.70
   6  -3  -2   65.79    4.20
  -6   3   2   68.19    4.30
  -6   3   2   65.99    4.50
  -6   3   2   69.09    4.50
  -6   3   2   67.79    4.20
  -6   3   2   65.79    4.60
   5  -3  -2    5.40    0.80
   5  -3  -2    6.00    0.80
   5  -3  -2    7.60    1.10
  -5   3   2    7.50    1.00
  -5   3   2    7.60    1.00
  -5   3   2    7.30    0.80
  -5   3   2    6.70    1.20
  -5   3   2    7.30    1.00
  -5   3   2    9.60    1.00
   4  -3  -2  338.27   19.60
   4  -3  -2  334.57   19.70
   4  -3  -2  335.97   19.50
   4  -3  -2  367.76   19.90
   4  -3  -2  345.47   19.50
  -4   3   2  341.57   19.50
  -4   3   2  334.47   19.80
  -4   3   2  334.47   19.90
  -4   3   2  340.27   19.70
  -4   3   2  331.87   19.50
  -4   3   2  354.66   19.80
   3  -3  -2    1.50    0.50
   3  -3  -2    2.20    0.50
   3  -3  -2    1.50    0.40
   3  -3  -2    0.90    0.30
   3  -3  -2    0.70    0.30
  -3   3   2    1.70    0.40
  -3   3   2    0.80    0.30
  -3   3   2    1.50    0.50
  -3   3   2    1.70    0.50
   2  -3  -2   61.19    3.80
   2  -3  -2   62.29    3.80
   2  -3  -2   58.49    3.90
   2  -3  -2   61.49    4.10
   2  -3  -2   67.09    4.10
  -2   3   2   60.09    3.80
  -2   3   2   66.29    4.10
  -2   3   2   58.69    3.90
  -2   3   2   59.69    4.10
  -2   3   2   61.69    3.80
   1  -3  -2   41.10    2.80
   1  -3  -2   40.30    2.60
   1  -3  -2   41.20    2.60
  -1   3   2   39.30    2.60
  -1   3   2   39.90    2.60
  -1   3   2   39.70    2.80
  -1   3   2   41.50    2.60
  -1   3   2   36.70    2.60
  -1   3   2   40.00    2.80
   0  -3  -2 3923.51  232.18
   0   3   2 4180.68  232.98
  -1  -3  -2   27.00    1.90
  -1  -3  -2   27.50    1.90
  -1  -3  -2   27.30    1.90
  -1  -3  -2   29.10    1.80
  -1  -3  -2   28.30    2.10
  -1  -3  -2   27.30    2.00
   1   3   2   26.90    1.80
   1   3   2   28.00    2.00
   1   3   2   28.40    1.90
   1   3   2   27.30    2.00
   1   3   2   30.10    2.10
  -2  -3  -2  237.28   12.70
  -2  -3  -2  235.58   12.90
  -2  -3  -2  218.88   12.80
  -2  -3  -2  220.18   12.70
  -2  -3  -2  226.48   12.90
   2   3   2  208.28   12.80
   2   3   2  219.58   12.70
   2   3   2  223.78   12.70
   2   3   2  209.28   12.80
   2   3   2  223.28   12.70
  -3  -3  -2    8.20    0.80
  -3  -3  -2    9.70    1.10
  -3  -3  -2   10.00    1.00
  -3  -3  -2    9.20    0.80
  -3  -3  -2    8.40    0.80
   3   3   2    7.50    1.00
   3   3   2    7.90    0.80
  -4  -3  -2  154.08   10.50
  -4  -3  -2  185.28   10.10
  -4  -3  -2  182.08    9.90
   4   3   2  171.58   10.30
  -5  -3  -2  332.07   21.40
  -5  -3  -2  384.16   21.10
   5   3   2  399.06   21.50
  -6  -3  -2    4.10    0.90
  -6  -3  -2    3.90    0.60
  -7  -3  -2  134.39    8.20
  -7  -3  -2  129.39    7.80
  -7  -3  -2  130.19    8.10
  -8  -3  -2  241.88   14.00
  -8  -3  -2  226.98   13.60
  -8  -3  -2  230.58   13.80
  -9  -3  -2    4.00    1.00
  -9  -3  -2    6.60    1.00
  -9  -3  -2    6.00    1.20
 -10  -3  -2    5.40    1.30
 -10  -3  -2    5.10    1.10
 -10  -3  -2    6.20    1.20
 -11  -3  -2    0.90    0.90
 -11  -3  -2    0.40    0.70
 -11  -3  -2    1.20    0.70
 -12   4   2   87.99    6.60
 -12   4   2   85.39    6.60
 -12   4   2  100.79    6.90
 -12   4   2   92.29    6.60
 -11   4   2    5.30    1.50
 -11   4   2    2.40    1.00
 -11   4   2    4.40    1.30
 -11   4   2    4.10    1.30
  10  -4  -2    1.90    1.30
 -10   4   2    0.40    0.80
 -10   4   2    1.40    0.80
 -10   4   2    0.90    0.80
 -10   4   2    1.20    1.00
   9  -4  -2  291.77   16.10
  -9   4   2  242.28   15.30
  -9   4   2  243.88   15.50
  -9   4   2  242.08   15.40
   8  -4  -2   32.50    3.00
  -8   4   2   29.00    2.70
  -8   4   2   26.30    2.70
  -8   4   2   29.20    2.70
  -8   4   2   31.10    2.80
  -8   4   2   25.80    2.30
   7  -4  -2   13.00    1.30
   7  -4  -2   11.10    1.30
   7  -4  -2   13.00    1.70
  -7   4   2   11.70    1.50
  -7   4   2   11.60    1.30
  -7   4   2   12.70    1.50
  -7   4   2   12.60    1.60
  -7   4   2   13.80    1.60
  -7   4   2   11.70    1.50
   6  -4  -2   40.60    3.30
   6  -4  -2   41.90    2.90
   6  -4  -2   43.70    2.90
  -6   4   2   42.20    3.00
  -6   4   2   44.00    3.30
  -6   4   2   39.90    3.20
  -6   4   2   40.80    3.10
  -6   4   2   42.50    3.00
  -6   4   2   40.40    3.30
   5  -4  -2   18.10    1.60
   5  -4  -2   17.40    1.60
   5  -4  -2   19.20    1.80
   5  -4  -2   20.80    1.80
   5  -4  -2   16.40    1.50
  -5   4   2   16.70    1.60
  -5   4   2   18.60    1.80
  -5   4   2   16.80    1.80
  -5   4   2   20.40    1.60
  -5   4   2   18.60    1.90
  -5   4   2   19.50    1.70
  -4   4   2 1342.77   78.89
   3  -4  -2  102.69    6.50
   3  -4  -2  101.49    6.20
   3  -4  -2  104.99    6.50
   3  -4  -2   96.29    6.30
   3  -4  -2  102.39    6.20
  -3   4   2  106.49    6.50
  -3   4   2  105.19    6.20
  -3   4   2   96.39    6.20
  -3   4   2  100.89    6.20
   2  -4  -2  221.08   13.10
   2  -4  -2  234.28   13.40
   2  -4  -2  227.98   13.10
   2  -4  -2  233.38   13.10
  -2   4   2  218.38   13.00
  -2   4   2  230.98   13.40
  -2   4   2  221.28   13.10
  -2   4   2  211.48   13.20
  -2   4   2  229.78   13.50
  -2   4   2  229.98   13.10
   1  -4  -2  710.83   40.90
   1  -4  -2  725.93   41.20
   1  -4  -2  710.83   40.90
   1  -4  -2  766.12   41.30
   1  -4  -2  748.53   40.90
  -1   4   2  761.52   41.20
  -1   4   2  715.43   41.20
  -1   4   2  713.13   40.80
  -1   4   2  684.23   41.00
  -1   4   2  730.73   40.90
  -1   4   2  710.23   40.90
   0  -4  -2  112.09    6.70
   0  -4  -2  118.39    6.80
   0  -4  -2  114.49    7.10
   0  -4  -2  113.29    6.80
   0  -4  -2  111.19    7.00
   0   4   2  113.09    7.00
   0   4   2  108.79    6.70
   0   4   2  121.19    6.80
   0   4   2  113.69    7.00
   0   4   2  112.09    6.70
   0   4   2  108.79    6.80
  -1  -4  -2    4.80    0.60
  -1  -4  -2    4.60    0.50
  -1  -4  -2    3.90    0.60
  -1  -4  -2    4.90    0.70
  -1  -4  -2    4.20    0.60
  -1  -4  -2    5.50    0.80
   1   4   2    5.30    0.60
   1   4   2    2.90    0.60
   1   4   2    3.40    0.70
   1   4   2    2.60    0.50
   1   4   2    3.20    0.60
  -2  -4  -2   83.29    5.70
  -2  -4  -2   84.09    5.00
  -2  -4  -2   89.99    5.30
  -2  -4  -2   85.49    5.10
  -2  -4  -2   80.99    5.20
  -2  -4  -2   81.99    5.00
   2   4   2   85.89    5.10
   2   4   2   82.09    5.10
   2   4   2   79.09    5.10
   2   4   2   81.59    5.00
   2   4   2   80.09    5.10
  -3  -4  -2   21.80    1.90
  -3  -4  -2   21.20    1.60
  -3  -4  -2   23.40    1.80
  -3  -4  -2   22.90    1.80
   3   4   2   24.40    1.60
   3   4   2   21.70    1.60
   3   4   2   20.80    1.90
  -4  -4  -2 1108.59   61.79
  -4  -4  -2 1130.39   61.19
  -4  -4  -2 1071.79   61.29
   4   4   2 1035.60   61.19
  -5  -4  -2  103.59    6.80
  -5  -4  -2  111.99    6.70
   5   4   2  112.99    6.90
  -6  -4  -2  849.52   45.80
  -6  -4  -2  778.72   46.20
  -7  -4  -2   79.59    4.70
  -7  -4  -2   80.99    5.20
  -7  -4  -2   70.49    5.20
  -8  -4  -2    1.10    0.90
  -8  -4  -2    1.70    0.50
  -8  -4  -2    1.50    0.60
  -9  -4  -2    0.60    0.60
  -9  -4  -2    0.90    0.50
  -9  -4  -2    0.80    0.90
 -10  -4  -2   19.60    2.50
 -10  -4  -2   18.80    2.00
 -10  -4  -2   20.50    1.90
 -11  -4  -2   22.20    2.70
 -11  -4  -2   18.90    2.10
 -11  -4  -2   20.80    1.90
 -12   5   2    5.70    1.70
 -12   5   2    3.80    1.20
 -12   5   2    3.40    1.30
 -12   5   2    4.30    1.20
  11  -5  -2  101.09    7.30
 -11   5   2   86.59    7.20
 -11   5   2   85.39    6.60
 -11   5   2   92.59    6.70
 -11   5   2   88.19    6.50
  10  -5  -2    5.50    1.60
 -10   5   2    0.60    0.80
 -10   5   2    1.80    0.90
 -10   5   2    0.70    1.00
 -10   5   2    1.70    0.90
   9  -5  -2   16.60    2.30
  -9   5   2   16.40    2.10
  -9   5   2   16.00    1.60
  -9   5   2   18.20    2.20
  -9   5   2   16.50    2.00
  -9   5   2   14.40    2.10
  -9   5   2   17.80    2.00
   8  -5  -2  112.49    7.30
   8  -5  -2  123.09    7.40
  -8   5   2  113.39    7.70
  -8   5   2  120.69    8.00
  -8   5   2  127.89    8.00
  -8   5   2  116.29    7.40
  -8   5   2  122.19    8.00
  -8   5   2  116.79    7.50
   7  -5  -2   65.49    4.30
   7  -5  -2   66.49    4.80
   7  -5  -2   62.09    4.30
  -7   5   2   68.19    4.80
  -7   5   2   67.59    4.40
  -7   5   2   63.79    4.60
  -7   5   2   66.19    4.50
  -7   5   2   65.79    4.80
  -7   5   2   57.99    4.70
   6  -5  -2   66.89    4.50
   6  -5  -2   58.19    4.00
   6  -5  -2   54.29    4.10
   6  -5  -2   55.09    4.00
   6  -5  -2   58.79    4.30
  -6   5   2   57.79    4.10
  -6   5   2   65.89    4.50
  -6   5   2   60.79    4.20
  -6   5   2   67.09    4.60
  -6   5   2   57.59    4.30
  -6   5   2   59.89    4.20
   5  -5  -2    1.30    0.50
   5  -5  -2    0.70    0.50
   5  -5  -2    1.50    0.60
   5  -5  -2    0.30    0.40
  -5   5   2    0.80    0.50
  -5   5   2    0.70    0.50
  -5   5   2    0.70    0.50
  -5   5   2    1.10    0.60
  -5   5   2    0.90    0.50
  -5   5   2    0.80    0.40
   4  -5  -2  106.59    6.90
   4  -5  -2  107.09    6.60
   4  -5  -2  110.19    7.00
   4  -5  -2  107.29    6.80
   4  -5  -2  106.79    6.60
  -4   5   2  111.49    7.00
  -4   5   2   99.49    6.80
  -4   5   2  106.09    6.70
  -4   5   2  112.09    6.70
  -4   5   2  108.39    6.70
  -4   5   2  104.09    7.10
   3  -5  -2  166.48    9.20
   3  -5  -2  150.58    9.10
   3  -5  -2  149.19    9.20
   3  -5  -2  155.28    9.50
   3  -5  -2  156.78    9.50
  -3   5   2  155.78    9.50
  -3   5   2  147.59    9.20
  -3   5   2  152.38    9.10
  -3   5   2  143.89    9.30
  -3   5   2  150.48    9.10
  -3   5   2  154.28    9.60
   2  -5  -2  379.96   21.60
   2  -5  -2  386.26   22.00
   2  -5  -2  364.06   21.60
   2  -5  -2  369.56   21.60
   2  -5  -2  393.76   22.00
  -2   5   2  385.66   21.60
  -2   5   2  370.76   22.00
  -2   5   2  368.56   21.60
  -2   5   2  393.26   22.00
  -2   5   2  370.26   21.50
  -2   5   2  357.56   21.70
  -2   5   2  380.66   21.60
   1  -5  -2   91.29    5.70
   1  -5  -2   89.79    5.90
   1  -5  -2   96.89    6.10
   1  -5  -2   94.59    5.80
   1  -5  -2   90.99    6.00
  -1   5   2   92.99    5.80
  -1   5   2  100.89    5.90
  -1   5   2   94.99    5.70
  -1   5   2   95.69    6.00
  -1   5   2   87.39    5.60
  -1   5   2   95.99    6.10
  -1   5   2   86.69    5.50
   0  -5  -2  109.19    7.00
   0  -5  -2  107.69    6.60
   0  -5  -2  108.89    6.60
   0  -5  -2  107.09    6.60
   0  -5  -2  110.79    6.70
   0  -5  -2  108.89    6.90
   0   5   2  109.39    7.20
   0   5   2  107.79    6.50
   0   5   2  104.99    6.60
   0   5   2  107.09    6.50
   0   5   2  114.09    6.70
   0   5   2   99.69    6.30
   0   5   2  114.29    6.90
  -1  -5  -2   43.80    3.10
  -1  -5  -2   43.10    3.70
  -1  -5  -2   42.10    3.10
  -1  -5  -2   44.80    2.90
  -1  -5  -2   42.20    2.90
  -1  -5  -2   43.90    2.90
   1   5   2   39.90    3.10
   1   5   2   44.20    2.90
   1   5   2   43.70    2.90
   1   5   2   44.40    3.10
   1   5   2   42.20    2.90
  -2  -5  -2    5.30    0.80
  -2  -5  -2    4.30    0.70
  -2  -5  -2    5.10    0.70
  -2  -5  -2    2.90    0.70
  -2  -5  -2    3.30    0.90
   2   5   2    5.60    0.70
   2   5   2    3.80    0.60
   2   5   2    4.00    0.80
   2   5   2    2.50    0.60
   2   5   2    3.00    0.60
  -3  -5  -2  116.89    7.00
  -3  -5  -2  121.29    7.00
  -3  -5  -2  114.19    7.10
  -3  -5  -2  118.69    7.10
  -3  -5  -2  121.89    7.30
   3   5   2  114.59    6.90
   3   5   2  111.89    6.90
   3   5   2  106.39    7.10
  -4  -5  -2    6.00    1.00
  -4  -5  -2    4.90    0.80
  -4  -5  -2    6.20    0.90
  -4  -5  -2    6.00    0.80
  -4  -5  -2    5.10    0.90
   4   5   2    7.60    1.10
   4   5   2    5.50    0.70
  -5  -5  -2   38.70    3.00
  -5  -5  -2   42.30    2.80
  -5  -5  -2   38.70    2.90
   5   5   2   35.50    2.90
  -6  -5  -2    4.00    1.00
  -6  -5  -2    4.10    0.80
  -6  -5  -2    3.90    0.70
   6   5   2    5.50    1.10
  -7  -5  -2   26.80    2.50
  -8  -5  -2  189.68   11.40
  -8  -5  -2  185.78   11.50
  -9  -5  -2   26.90    2.60
  -9  -5  -2   21.20    2.30
 -10  -5  -2   87.29    6.10
 -10  -5  -2   85.39    5.80
 -10  -5  -2   88.59    5.50
 -11  -5  -2    5.80    1.10
 -11  -5  -2    3.30    1.40
 -11  -5  -2    3.80    0.90
  11  -6  -2   -0.90    0.90
 -11   6   2    0.40    1.00
 -11   6   2    0.30    0.90
 -11   6   2    0.00    0.70
 -11   6   2   -1.00    0.70
  10  -6  -2    1.80    0.70
 -10   6   2    1.70    0.80
 -10   6   2    1.20    0.80
 -10   6   2    1.80    1.60
 -10   6   2    3.10    0.70
 -10   6   2    1.20    0.90
 -10   6   2    2.40    0.90
   9  -6  -2   44.30    3.20
   9  -6  -2   50.19    4.00
   9  -6  -2   40.10    3.10
  -9   6   2   41.90    3.50
  -9   6   2   31.30    4.00
  -9   6   2   43.80    3.80
  -9   6   2   42.80    3.90
  -9   6   2   39.50    3.20
  -9   6   2   47.60    5.20
   8  -6  -2    7.80    1.60
   8  -6  -2    7.90    1.30
   8  -6  -2   10.10    1.30
  -8   6   2    7.80    1.50
  -8   6   2    7.90    1.30
  -8   6   2    9.50    1.50
  -8   6   2    5.70    1.40
  -8   6   2    5.30    1.40
  -8   6   2    8.90    1.60
   7  -6  -2  198.58   11.30
   7  -6  -2  177.98   10.80
   7  -6  -2  172.28   10.70
   7  -6  -2  165.78   10.80
   7  -6  -2  184.28   11.20
  -7   6   2  176.08   10.80
  -7   6   2  185.48   11.30
  -7   6   2  171.98   11.20
  -7   6   2  173.38   11.40
  -7   6   2  185.88   10.80
  -7   6   2  169.28   11.00
   6  -6  -2   89.79    5.90
   6  -6  -2   82.39    5.70
   6  -6  -2   79.19    5.60
   6  -6  -2   85.39    5.50
   6  -6  -2   80.39    5.40
  -6   6   2   80.79    5.70
  -6   6   2   80.69    5.60
  -6   6   2   84.39    5.90
  -6   6   2   81.09    5.90
  -6   6   2   83.79    5.50
  -6   6   2   85.99    5.50
   5  -6  -2  180.88   11.20
   5  -6  -2  185.78   11.10
   5  -6  -2  199.58   11.50
   5  -6  -2  181.38   10.90
   5  -6  -2  185.88   10.90
  -5   6   2  179.58   11.00
  -5   6   2  164.28   11.10
  -5   6   2  174.78   11.40
  -5   6   2  185.38   10.90
  -5   6   2  185.38   11.40
  -5   6   2  176.88   10.90
   4  -6  -2  321.87   18.80
   4  -6  -2  308.97   18.50
   4  -6  -2  329.07   18.50
   4  -6  -2  332.27   19.00
  -4   6   2  309.97   18.50
  -4   6   2  328.27   18.90
  -4   6   2  328.67   18.40
  -4   6   2  302.17   18.40
  -4   6   2  314.17   19.00
  -4   6   2  293.77   18.60
   3  -6  -2    0.50    0.50
   3  -6  -2    0.80    0.40
   3  -6  -2    0.80    0.40
   3  -6  -2    1.40    0.60
  -3   6   2    0.70    0.40
  -3   6   2    0.70    0.40
  -3   6   2    0.90    0.50
  -3   6   2    0.40    0.40
  -3   6   2    1.70    0.50
  -3   6   2    1.30    0.70
   2  -6  -2  520.95   29.80
   2  -6  -2  525.35   29.40
   2  -6  -2  536.25   29.90
   2  -6  -2  536.95   29.40
   2  -6  -2  500.25   29.40
  -2   6   2  511.45   29.30
  -2   6   2  523.85   29.70
  -2   6   2  530.95   29.30
  -2   6   2  493.95   29.40
  -2   6   2  503.55   29.20
  -2   6   2  492.05   29.80
  -2   6   2  493.05   29.50
   1  -6  -2    0.80    0.40
   1  -6  -2    1.80    0.60
   1  -6  -2    0.90    0.40
   1  -6  -2    2.00    0.60
   1  -6  -2    0.90    0.40
  -1   6   2    1.20    0.50
  -1   6   2    1.20    0.50
  -1   6   2    1.20    0.50
  -1   6   2    1.60    0.60
  -1   6   2    1.60    0.60
  -1   6   2    1.70    0.60
  -1   6   2    1.90    0.40
   0  -6  -2  234.68   13.80
   0  -6  -2  244.98   13.80
   0  -6  -2  241.58   14.20
   0  -6  -2  239.48   14.10
   0  -6  -2  235.78   13.70
   0  -6  -2  235.08   13.80
   0   6   2  230.78   13.70
   0   6   2  232.08   14.10
   0   6   2  227.58   13.40
   0   6   2  245.28   14.10
   0   6   2  230.48   13.80
   0   6   2  233.68   13.90
   0   6   2  228.28   13.70
  -1  -6  -2    1.10    0.40
  -1  -6  -2    0.90    0.40
  -1  -6  -2    1.70    0.50
  -1  -6  -2    0.90    0.40
  -1  -6  -2    0.70    0.50
  -1  -6  -2    2.20    0.70
   1   6   2    1.40    0.50
   1   6   2    1.50    0.50
   1   6   2    1.00    0.40
   1   6   2    0.90    0.50
   1   6   2    0.70    0.40
  -2  -6  -2   23.50    1.80
  -2  -6  -2   27.20    1.90
  -2  -6  -2   21.40    2.00
  -2  -6  -2   20.10    2.10
  -2  -6  -2   24.90    2.10
  -2  -6  -2   25.30    1.90
   2   6   2   22.70    1.90
   2   6   2   21.00    1.80
   2   6   2   21.00    1.80
   2   6   2   21.20    1.90
   2   6   2   21.90    2.00
  -3  -6  -2    3.20    0.70
  -3  -6  -2    3.50    0.70
  -3  -6  -2    5.40    0.90
   3   6   2    3.30    0.90
   3   6   2    3.70    0.80
   3   6   2    3.90    0.70
   3   6   2    4.20    0.70
   3   6   2    4.50    0.80
  -4  -6  -2  970.10   52.29
  -4  -6  -2  925.51   52.49
  -4  -6  -2  940.61   52.29
  -4  -6  -2  950.90   52.39
  -4  -6  -2  912.41   52.59
   4   6   2  904.21   52.19
   4   6   2  900.61   52.39
   4   6   2  907.21   52.09
  -5  -6  -2  151.18    9.30
  -5  -6  -2  153.48    9.20
  -5  -6  -2  155.58    9.00
  -5  -6  -2  150.28    9.20
   5   6   2  141.69    9.20
  -6  -6  -2  124.89    7.80
  -6  -6  -2  122.59    7.90
  -6  -6  -2  123.59    7.90
   6   6   2  129.99    7.90
  -7  -6  -2    1.00    0.50
  -7  -6  -2   -0.50    0.70
  -8  -6  -2   81.79    5.70
  -9  -6  -2  161.08    9.60
  -9  -6  -2  144.29    9.70
 -10  -6  -2    0.90    1.00
 -10  -6  -2    1.30    0.70
  11  -7  -2   42.30    4.00
 -11   7   2   35.20    3.80
 -11   7   2   36.00    3.40
 -11   7   2   34.10    3.20
 -11   7   2   37.50    3.60
 -11   7   2   36.00    3.00
 -11   7   2   35.70    3.70
  10  -7  -2    1.80    0.90
  10  -7  -2    1.50    0.70
 -10   7   2    1.70    0.80
 -10   7   2    0.80    0.90
 -10   7   2    0.10    0.70
 -10   7   2    1.00    0.60
 -10   7   2    1.10    1.10
 -10   7   2    0.30    0.90
   9  -7  -2   12.50    1.50
   9  -7  -2   11.80    1.40
   9  -7  -2    7.90    2.40
  -9   7   2   10.10    2.10
  -9   7   2   11.30    1.50
  -9   7   2    7.00    1.50
  -9   7   2   12.00    1.80
  -9   7   2   11.20    2.00
  -9   7   2   10.30    1.90
   8  -7  -2   14.30    1.90
   8  -7  -2   11.80    1.60
   8  -7  -2   11.80    1.70
  -8   7   2   11.70    2.00
  -8   7   2   15.40    2.10
  -8   7   2   11.70    1.60
  -8   7   2   14.50    1.90
  -8   7   2   12.80    1.90
  -8   7   2   12.10    1.80
   7  -7  -2   45.90    3.70
   7  -7  -2   45.50    3.40
   7  -7  -2   44.10    3.70
   7  -7  -2   52.29    3.90
   7  -7  -2   46.40    3.60
  -7   7   2   44.90    4.00
  -7   7   2   42.60    3.50
  -7   7   2   45.00    3.90
  -7   7   2   40.90    3.70
  -7   7   2   48.80    3.50
  -7   7   2   43.80    3.50
   6  -7  -2  160.88   10.40
   6  -7  -2  179.08   10.70
   6  -7  -2  167.58   10.10
   6  -7  -2  163.98   10.30
   6  -7  -2  167.18   10.20
  -6   7   2  176.78   10.80
  -6   7   2  164.18   10.80
  -6   7   2  159.08   10.20
  -6   7   2  164.68   10.10
  -6   7   2  155.38   10.40
  -6   7   2  160.68   10.20
   5  -7  -2    4.10    1.10
   5  -7  -2    4.30    0.90
   5  -7  -2    4.10    1.10
   5  -7  -2    4.60    1.00
   5  -7  -2    3.10    0.90
  -5   7   2    3.50    1.00
  -5   7   2    3.00    0.80
  -5   7   2    3.80    0.90
  -5   7   2    2.60    0.80
  -5   7   2    5.30    1.30
  -5   7   2    4.50    1.20
   4  -7  -2  295.67   17.70
   4  -7  -2  316.07   18.20
   4  -7  -2  291.77   18.00
   4  -7  -2  300.57   17.60
   4  -7  -2  304.87   17.60
  -4   7   2  280.27   17.80
  -4   7   2  317.07   18.10
  -4   7   2  301.97   17.60
  -4   7   2  288.97   17.50
  -4   7   2  312.17   17.60
  -4   7   2  288.87   18.20
   3  -7  -2   51.89    3.60
   3  -7  -2   53.29    3.70
   3  -7  -2   50.49    4.00
   3  -7  -2   46.40    3.60
  -3   7   2   48.20    3.60
  -3   7   2   52.89    4.10
  -3   7   2   53.49    3.60
  -3   7   2   49.90    3.50
  -3   7   2   50.69    3.60
  -3   7   2   47.20    3.70
  -3   7   2   53.89    4.00
   2  -7  -2   28.00    2.10
   2  -7  -2   22.20    2.50
   2  -7  -2   24.30    2.40
   2  -7  -2   23.40    2.10
   2  -7  -2   24.20    2.10
  -2   7   2   22.60    2.40
  -2   7   2   22.00    1.80
  -2   7   2   24.50    2.10
  -2   7   2   23.10    2.10
  -2   7   2   24.90    2.20
  -2   7   2   23.80    2.40
  -2   7   2   24.40    2.10
   1  -7  -2 1071.79   59.99
   1  -7  -2 1084.39   60.49
   1  -7  -2 1057.09   59.99
   1  -7  -2 1104.29   59.99
   1  -7  -2 1046.20   60.49
  -1   7   2 1037.50   59.69
  -1   7   2 1076.79   59.99
  -1   7   2 1058.29   59.89
  -1   7   2 1034.20   60.49
  -1   7   2 1011.30   60.09
  -1   7   2 1121.89   60.39
  -1   7   2 1041.80   59.99
   0  -7  -2  539.25   30.00
   0  -7  -2  522.25   30.40
   0  -7  -2  537.05   30.10
   0  -7  -2  541.35   30.60
   0  -7  -2  521.25   30.10
   0   7   2  508.45   30.40
   0   7   2  516.05   30.10
   0   7   2  559.34   30.40
   0   7   2  506.75   29.90
   0   7   2  499.95   29.60
   0   7   2  525.65   30.20
   0   7   2  526.25   30.00
  -1  -7  -2   92.89    5.80
  -1  -7  -2   90.39    5.80
  -1  -7  -2   89.39    5.70
  -1  -7  -2   87.79    6.20
  -1  -7  -2   90.19    6.10
  -1  -7  -2   95.19    5.70
   1   7   2   84.99    6.00
   1   7   2   87.49    6.00
   1   7   2   92.29    5.80
   1   7   2   94.49    5.70
   1   7   2   89.39    5.70
  -2  -7  -2  274.27   15.60
  -2  -7  -2  265.67   15.50
  -2  -7  -2  263.67   15.60
  -2  -7  -2  267.47   15.90
  -2  -7  -2  262.27   16.00
  -2  -7  -2  273.87   15.60
   2   7   2  258.57   15.80
   2   7   2  260.07   15.50
   2   7   2  265.17   15.50
   2   7   2  276.67   15.80
   2   7   2  261.37   15.50
  -3  -7  -2   10.10    1.30
  -3  -7  -2   10.70    1.40
  -3  -7  -2    8.30    1.60
  -3  -7  -2    9.80    1.30
  -3  -7  -2   10.20    1.20
  -3  -7  -2   10.40    1.40
   3   7   2   11.00    1.20
   3   7   2   10.10    1.40
   3   7   2    9.90    1.30
   3   7   2    9.70    1.30
   3   7   2   11.60    1.30
  -4  -7  -2  965.10   54.59
  -4  -7  -2  982.30   54.29
  -4  -7  -2  998.50   54.29
  -4  -7  -2  972.50   54.39
  -4  -7  -2  915.21   54.69
  -4  -7  -2  977.70   54.29
   4   7   2  961.30   54.19
   4   7   2  953.20   54.19
   4   7   2  921.41   54.39
  -5  -7  -2    2.60    0.80
  -5  -7  -2    4.00    0.90
  -5  -7  -2    2.90    0.80
  -5  -7  -2    2.80    0.90
  -5  -7  -2    3.70    0.90
   5   7   2    2.80    0.70
   5   7   2    3.20    0.90
  -6  -7  -2   40.30    3.10
  -6  -7  -2   36.70    3.20
  -6  -7  -2   36.70    3.00
   6   7   2   37.70    3.00
  -7  -7  -2   14.50    1.60
  -7  -7  -2   18.40    2.00
   7   7   2   14.50    1.80
  -8  -7  -2   73.59    5.30
  -8  -7  -2   75.19    5.20
  -8  -7  -2   74.29    5.30
  -9  -7  -2   33.00    3.30
  -9  -7  -2   37.70    3.00
  -9  -7  -2   35.70    3.10
  -9  -7  -2   39.30    3.30
 -10  -7  -2   79.79    5.60
 -10  -7  -2   71.29    5.20
  11  -8  -2   52.19    4.00
  11  -8  -2   52.39    4.90
  11  -8  -2   55.39    4.10
 -11   8   2   50.09    4.90
 -11   8   2   47.10    4.20
 -11   8   2   54.99    4.60
 -11   8   2   54.09    4.90
 -11   8   2   51.59    4.10
 -11   8   2   62.89    5.00
  10  -8  -2  138.19    9.90
  10  -8  -2  171.18   10.20
  10  -8  -2  165.98   10.80
 -10   8   2  186.88   11.00
 -10   8   2  154.98   10.10
 -10   8   2  159.28   11.10
 -10   8   2  158.88   11.00
 -10   8   2  157.58   10.50
 -10   8   2  161.88   10.30
   9  -8  -2   36.90    4.00
   9  -8  -2   23.80    3.50
  -9   8   2   29.70    3.00
  -9   8   2   30.10    2.90
  -9   8   2   30.60    3.30
  -9   8   2   28.30    3.30
  -9   8   2   32.70    2.90
  -9   8   2   29.80    3.00
   8  -8  -2   14.70    1.80
   8  -8  -2   14.80    1.80
   8  -8  -2   14.90    1.90
   8  -8  -2   17.10    2.00
   8  -8  -2   15.80    2.00
  -8   8   2   14.10    2.10
  -8   8   2   10.90    1.80
  -8   8   2   16.70    2.30
  -8   8   2   14.80    1.90
  -8   8   2   15.30    2.10
  -8   8   2   12.70    2.00
   7  -8  -2  121.69    8.10
   7  -8  -2  125.39    7.90
   7  -8  -2  116.39    7.80
   7  -8  -2  118.79    8.10
   7  -8  -2  133.89    8.50
  -7   8   2  114.49    7.90
  -7   8   2  116.79    8.00
  -7   8   2  117.39    8.20
  -7   8   2  131.59    8.00
  -7   8   2  130.89    8.70
  -7   8   2  115.49    8.50
   6  -8  -2  106.89    7.20
   6  -8  -2  116.69    7.30
   6  -8  -2  113.49    7.60
   6  -8  -2  111.89    7.40
   6  -8  -2  119.59    7.80
  -6   8   2  109.49    7.50
  -6   8   2  105.59    7.80
  -6   8   2  115.39    7.30
  -6   8   2  115.89    7.80
  -6   8   2  108.89    7.30
  -6   8   2  104.79    7.20
   5  -8  -2    1.60    0.80
   5  -8  -2    0.00    0.60
   5  -8  -2    0.00    0.50
   5  -8  -2    1.10    0.60
   5  -8  -2    1.20    0.70
  -5   8   2    0.20    0.50
  -5   8   2    0.70    0.50
  -5   8   2   -0.50    0.70
  -5   8   2    0.80    0.70
  -5   8   2    0.30    0.40
   4  -8  -2   91.19    6.50
   4  -8  -2   96.49    6.10
   4  -8  -2   87.89    6.10
   4  -8  -2   88.59    6.10
   4  -8  -2   99.89    6.70
  -4   8   2   89.39    6.30
  -4   8   2   89.89    6.10
  -4   8   2   86.99    6.60
  -4   8   2   93.19    6.50
  -4   8   2   94.99    6.10
  -4   8   2   88.09    5.90
   3  -8  -2  129.29    8.80
   3  -8  -2  130.89    8.30
   3  -8  -2  139.29    8.90
   3  -8  -2  138.19    8.30
   3  -8  -2  131.29    8.30
  -3   8   2  135.29    8.30
  -3   8   2  137.29    8.20
  -3   8   2  126.09    8.80
  -3   8   2  126.59    8.50
  -3   8   2  133.49    8.30
  -3   8   2  128.09    8.10
  -3   8   2  130.29    8.70
   2  -8  -2  681.53   39.20
   2  -8  -2  718.33   39.80
   2  -8  -2  686.43   39.80
   2  -8  -2  704.43   39.30
   2  -8  -2  688.53   39.30
  -2   8   2  708.53   39.20
  -2   8   2  700.03   39.70
  -2   8   2  662.53   39.80
  -2   8   2  672.83   39.40
  -2   8   2  666.63   39.10
  -2   8   2  671.13   39.30
  -2   8   2  686.13   38.90
   1  -8  -2   13.50    1.90
   1  -8  -2   11.20    1.60
   1  -8  -2   14.40    1.50
   1  -8  -2   13.40    1.50
   1  -8  -2   14.10    1.70
  -1   8   2   13.10    1.60
  -1   8   2   13.00    1.80
  -1   8   2   12.60    1.50
  -1   8   2   14.60    1.90
  -1   8   2   14.00    1.50
  -1   8   2   15.10    1.70
  -1   8   2   13.00    1.50
   0  -8  -2  119.19    7.70
   0  -8  -2  112.19    7.20
   0  -8  -2  111.39    7.30
   0  -8  -2  110.69    7.80
   0  -8  -2  118.59    7.30
   0   8   2  111.99    7.20
   0   8   2  111.09    7.70
   0   8   2  111.29    7.30
   0   8   2  130.09    7.70
   0   8   2  113.39    7.10
   0   8   2  114.99    6.80
  -1  -8  -2   13.00    1.40
  -1  -8  -2   13.90    1.60
  -1  -8  -2   15.20    1.70
  -1  -8  -2    9.80    1.80
  -1  -8  -2   15.60    1.50
  -1  -8  -2   12.50    1.40
   1   8   2   12.80    1.70
   1   8   2   12.00    1.40
   1   8   2   11.80    1.50
   1   8   2   10.90    1.60
   1   8   2   15.20    1.50
  -2  -8  -2   21.10    2.20
  -2  -8  -2   23.20    2.00
  -2  -8  -2   26.30    2.10
  -2  -8  -2   23.00    2.00
  -2  -8  -2   17.20    2.40
  -2  -8  -2   20.50    2.00
   2   8   2   20.70    2.00
   2   8   2   22.30    2.00
   2   8   2   21.50    2.30
   2   8   2   23.90    2.20
   2   8   2   21.70    2.00
  -3  -8  -2   36.00    2.70
  -3  -8  -2   32.10    3.10
  -3  -8  -2   43.20    2.80
  -3  -8  -2   36.40    3.00
  -3  -8  -2   33.20    2.70
  -3  -8  -2   33.00    2.70
   3   8   2   30.70    2.70
   3   8   2   34.70    2.70
   3   8   2   35.30    2.80
   3   8   2   35.90    2.70
   3   8   2   34.90    3.10
  -4  -8  -2   64.39    4.70
  -4  -8  -2   65.49    4.70
  -4  -8  -2   69.19    4.50
  -4  -8  -2   62.19    4.90
  -4  -8  -2   65.29    4.50
  -4  -8  -2   66.39    4.50
   4   8   2   63.79    4.40
   4   8   2   63.89    4.40
   4   8   2   66.79    4.60
  -5  -8  -2   25.10    2.30
  -5  -8  -2   26.40    2.20
  -5  -8  -2   24.30    2.20
  -5  -8  -2   23.00    2.20
  -5  -8  -2   22.60    2.50
  -5  -8  -2   25.90    2.10
   5   8   2   24.40    2.30
   5   8   2   21.40    2.00
   5   8   2   25.10    2.10
  -6  -8  -2    7.20    1.60
  -6  -8  -2    5.70    1.20
  -6  -8  -2    8.90    1.40
  -6  -8  -2    7.40    1.10
   6   8   2    7.30    1.30
  -7  -8  -2   22.80    2.20
  -7  -8  -2   13.90    2.50
  -7  -8  -2   20.20    2.30
   7   8   2   25.10    2.30
  -8  -8  -2    4.30    1.30
  -8  -8  -2    4.20    1.20
  -8  -8  -2    6.50    1.20
  -9  -8  -2    0.60    0.50
  -9  -8  -2   -0.10    0.70
  -9  -8  -2    0.20    1.00
 -10  -8  -2   56.89    4.40
 -10  -8  -2   58.19    4.80
 -10  -8  -2   65.19    5.60
  10  -9  -2   90.59    7.50
  10  -9  -2   91.59    6.20
  10  -9  -2   84.29    6.10
 -10   9   2   87.19    6.50
 -10   9   2   89.09    7.10
 -10   9   2   84.89    7.00
 -10   9   2   93.29    6.90
 -10   9   2   87.09    6.40
 -10   9   2   86.09    6.20
   9  -9  -2    1.90    0.90
   9  -9  -2    1.10    0.70
   9  -9  -2    1.00    1.00
  -9   9   2    0.90    1.00
  -9   9   2    0.70    0.80
  -9   9   2    2.30    0.90
  -9   9   2    0.40    0.60
  -9   9   2    2.10    1.10
  -9   9   2    0.30    1.00
   8  -9  -2   24.40    2.60
   8  -9  -2   17.70    2.20
   8  -9  -2   20.80    2.50
  -8   9   2   19.70    2.20
  -8   9   2   21.20    3.20
  -8   9   2   21.90    2.70
  -8   9   2   21.50    2.40
  -8   9   2   22.20    2.50
  -8   9   2   19.80    2.30
   7  -9  -2   14.40    1.90
   7  -9  -2   14.30    1.80
   7  -9  -2   13.20    2.00
   7  -9  -2   15.40    2.00
   7  -9  -2   17.00    2.10
  -7   9   2   15.10    1.80
  -7   9   2   14.70    1.90
  -7   9   2   10.80    2.00
  -7   9   2   14.90    2.00
  -7   9   2   16.20    2.30
  -7   9   2   14.90    2.20
   6  -9  -2  179.88   11.60
   6  -9  -2  187.98   11.40
   6  -9  -2  204.98   12.20
   6  -9  -2  186.38   11.40
   6  -9  -2  175.68   11.80
  -6   9   2  180.48   11.40
  -6   9   2  174.08   11.70
  -6   9   2  192.48   12.10
  -6   9   2  193.28   11.40
  -6   9   2  172.98   12.10
  -6   9   2  179.08   11.40
   5  -9  -2   29.80    2.60
   5  -9  -2   27.90    3.00
   5  -9  -2   30.00    3.00
   5  -9  -2   30.40    2.70
   5  -9  -2   29.60    2.70
  -5   9   2   26.40    2.50
  -5   9   2   32.30    3.20
  -5   9   2   29.60    3.10
  -5   9   2   30.10    2.70
  -5   9   2   26.10    2.70
  -5   9   2   27.80    2.60
   4  -9  -2    3.10    1.00
   4  -9  -2    1.50    0.80
   4  -9  -2    0.70    0.70
   4  -9  -2    1.40    0.90
  -4   9   2    0.20    0.70
  -4   9   2    2.10    0.90
  -4   9   2    0.90    0.70
  -4   9   2    0.40    0.40
  -4   9   2    2.10    0.60
  -4   9   2    0.70    0.50
   3  -9  -2   74.19    5.10
   3  -9  -2   75.09    5.20
   3  -9  -2   75.99    5.10
   3  -9  -2   80.69    5.70
   3  -9  -2   74.19    5.70
  -3   9   2   72.69    5.70
  -3   9   2   72.39    5.10
  -3   9   2   79.29    5.70
  -3   9   2   74.59    4.90
  -3   9   2   73.39    5.10
  -3   9   2   71.49    5.00
  -3   9   2   63.59    5.20
   2  -9  -2   19.10    2.20
   2  -9  -2   18.10    1.90
   2  -9  -2   17.90    2.10
   2  -9  -2   17.30    2.30
   2  -9  -2   18.50    1.90
  -2   9   2   17.10    1.90
  -2   9   2   17.60    1.80
  -2   9   2   19.10    1.70
  -2   9   2   17.60    2.00
  -2   9   2   15.50    2.10
  -2   9   2   16.10    2.10
  -2   9   2   17.30    2.00
   1  -9  -2  251.57   14.80
   1  -9  -2  244.98   15.40
   1  -9  -2  255.77   15.30
   1  -9  -2  240.98   14.70
   1  -9  -2  244.38   14.80
  -1   9   2  240.08   14.60
  -1   9   2  245.28   14.70
  -1   9   2  245.48   14.80
  -1   9   2  265.77   15.30
  -1   9   2  245.68   15.30
  -1   9   2  234.78   14.30
  -1   9   2  244.68   14.90
   0  -9  -2   -0.20    0.50
   0  -9  -2    0.20    0.60
   0  -9  -2   -0.50    0.80
   0  -9  -2   -0.60    0.60
   0  -9  -2    0.90    0.60
   0   9   2    0.60    0.50
   0   9   2   -1.00    0.70
   0   9   2    1.00    0.60
   0   9   2    0.60    0.40
   0   9   2    0.30    0.70
   0   9   2   -0.50    0.40
  -1  -9  -2   21.90    2.10
  -1  -9  -2   22.20    2.00
  -1  -9  -2   28.00    2.60
  -1  -9  -2   20.00    2.50
  -1  -9  -2   22.10    2.10
   1   9   2   19.70    2.00
   1   9   2   21.80    2.00
   1   9   2   20.80    2.00
   1   9   2   23.60    2.40
   1   9   2   22.70    2.30
  -2  -9  -2    8.50    1.40
  -2  -9  -2    7.10    1.30
  -2  -9  -2    8.10    1.20
  -2  -9  -2    7.70    1.80
  -2  -9  -2    9.00    1.40
  -2  -9  -2    7.70    1.40
   2   9   2    8.10    1.40
   2   9   2    8.00    1.50
   2   9   2    9.50    1.40
   2   9   2    9.50    1.40
   2   9   2    7.80    1.40
  -3  -9  -2   20.10    1.90
  -3  -9  -2   18.40    2.40
  -3  -9  -2   19.60    2.20
  -3  -9  -2   18.70    2.00
  -3  -9  -2   20.20    2.00
  -3  -9  -2   21.80    2.00
   3   9   2   21.60    2.00
   3   9   2   18.60    2.00
   3   9   2   19.50    1.90
   3   9   2   19.40    2.00
   3   9   2   18.40    2.00
  -4  -9  -2    1.80    0.80
  -4  -9  -2    0.00    0.60
  -4  -9  -2    1.80    0.70
  -4  -9  -2    1.20    0.70
  -4  -9  -2    0.80    1.10
   4   9   2    0.90    0.60
   4   9   2    2.40    0.80
   4   9   2    0.80    0.60
  -5  -9  -2   44.40    3.50
  -5  -9  -2   46.60    3.60
  -5  -9  -2   47.10    4.00
  -5  -9  -2   46.40    3.50
  -5  -9  -2   48.50    3.80
   5   9   2   46.00    3.30
   5   9   2   46.90    3.70
   5   9   2   47.10    3.40
  -6  -9  -2   41.70    3.20
  -6  -9  -2   42.50    3.60
  -6  -9  -2   44.60    3.40
  -6  -9  -2   42.40    3.30
  -6  -9  -2   45.90    3.40
  -6  -9  -2   43.50    3.90
   6   9   2   39.00    3.40
   6   9   2   39.40    3.10
  -7  -9  -2   24.40    2.30
  -7  -9  -2   17.90    2.40
  -7  -9  -2   21.10    2.10
  -7  -9  -2   18.80    2.20
   7   9   2   19.20    2.30
  -8  -9  -2   18.00    2.10
  -8  -9  -2   17.10    2.50
  -8  -9  -2   18.50    2.10
  -9  -9  -2   83.79    5.80
  -9  -9  -2   77.99    5.60
  -9  -9  -2   77.59    6.00
  10 -10  -2   30.90    3.00
  10 -10  -2   32.40    3.40
  10 -10  -2   28.60    3.00
 -10  10   2   30.90    3.50
 -10  10   2   28.80    3.80
 -10  10   2   33.70    3.50
 -10  10   2   33.90    3.10
 -10  10   2   31.40    3.30
 -10  10   2   30.10    3.60
   9 -10  -2   34.90    3.30
   9 -10  -2   42.10    3.70
   9 -10  -2   38.80    3.50
   9 -10  -2   35.90    3.60
   9 -10  -2   38.10    3.70
  -9  10   2   37.20    3.50
  -9  10   2   37.70    3.40
  -9  10   2   38.80    3.80
  -9  10   2   36.70    4.00
  -9  10   2   40.80    4.20
  -9  10   2   41.60    3.70
   8 -10  -2  176.58   10.70
   8 -10  -2  163.48   10.90
   8 -10  -2  186.18   11.40
   8 -10  -2  164.28   11.00
   8 -10  -2  159.08   10.50
  -8  10   2  159.68   11.50
  -8  10   2  163.98   10.70
  -8  10   2  168.28   11.40
  -8  10   2  160.78   11.10
  -8  10   2  155.88   10.60
  -8  10   2  176.78   10.80
   7 -10  -2   68.39    5.90
   7 -10  -2   81.59    6.00
   7 -10  -2   66.39    5.30
   7 -10  -2   72.99    5.80
  -7  10   2   72.69    5.40
  -7  10   2   74.19    6.20
  -7  10   2   71.19    5.70
  -7  10   2   79.29    6.10
  -7  10   2   77.59    5.50
  -7  10   2   77.19    5.50
   6 -10  -2  132.19    9.30
   6 -10  -2  110.09    7.60
   6 -10  -2  110.49    7.70
   6 -10  -2  110.09    8.00
  -6  10   2  119.49    8.30
  -6  10   2  113.19    7.70
  -6  10   2  115.29    7.60
  -6  10   2  117.89    7.60
  -6  10   2  106.49    7.90
  -6  10   2  110.29    9.40
   5 -10  -2   71.69    5.90
   5 -10  -2   86.69    5.80
   5 -10  -2   69.89    5.40
   5 -10  -2   78.69    5.60
  -5  10   2   87.09    7.00
  -5  10   2   67.49    5.60
  -5  10   2   73.79    5.30
  -5  10   2   87.19    6.20
  -5  10   2   79.19    5.40
  -5  10   2   76.99    5.50
  -5  10   2   74.39    6.10
   4 -10  -2    0.50    0.70
   4 -10  -2    3.10    0.90
   4 -10  -2    1.10    0.70
   4 -10  -2    0.90    0.70
  -4  10   2    1.10    0.60
  -4  10   2    1.60    0.70
  -4  10   2    1.30    0.60
  -4  10   2    0.70    0.70
  -4  10   2    1.00    0.80
  -4  10   2    1.50    0.70
  -4  10   2    0.30    0.90
   3 -10  -2    1.60    0.80
   3 -10  -2    3.40    1.10
   3 -10  -2    0.90    0.70
  -3  10   2    0.40    0.50
  -3  10   2    0.20    1.20
  -3  10   2    2.00    0.90
  -3  10   2    1.30    0.60
  -3  10   2    0.70    0.60
  -3  10   2    0.60    0.70
  -3  10   2    1.20    0.80
   2 -10  -2  132.79    8.70
   2 -10  -2  130.69   10.80
   2 -10  -2  128.19    8.40
   2 -10  -2  132.69    8.40
   2 -10  -2  125.29    9.00
  -2  10   2  125.39    8.90
  -2  10   2  126.99    8.40
  -2  10   2  126.39    7.90
  -2  10   2  132.09    8.30
  -2  10   2  131.29    8.60
  -2  10   2  121.39    8.10
  -2  10   2  149.69    9.60
   1 -10  -2   20.20    2.10
   1 -10  -2   19.10    2.00
   1 -10  -2   22.60    2.50
   1 -10  -2   19.00    2.60
   1 -10  -2   19.80    2.20
  -1  10   2   17.60    2.00
  -1  10   2   18.30    2.00
  -1  10   2   19.60    1.70
  -1  10   2   20.30    2.00
  -1  10   2   21.20    2.50
  -1  10   2   19.50    2.30
   0 -10  -2   50.39    4.10
   0 -10  -2   57.29    4.00
   0 -10  -2   56.69    4.10
   0 -10  -2   59.99    4.60
   0 -10  -2   52.69    4.70
   0  10   2   53.99    4.10
   0  10   2   55.09    3.90
   0  10   2   51.09    3.50
   0  10   2   53.39    4.50
   0  10   2   56.69    4.50
   0  10   2   56.99    4.20
  -1 -10  -2    3.40    1.30
  -1 -10  -2    4.40    1.00
  -1 -10  -2    5.50    1.10
  -1 -10  -2    3.80    1.00
  -1 -10  -2    5.50    1.30
   1  10   2    3.70    1.20
   1  10   2    3.80    1.20
   1  10   2    4.70    1.10
   1  10   2    4.40    1.40
   1  10   2    5.80    1.10
  -2 -10  -2  224.48   15.20
  -2 -10  -2  233.38   14.50
  -2 -10  -2  238.88   14.60
  -2 -10  -2  247.58   14.60
  -2 -10  -2  247.68   15.10
  -2 -10  -2  236.48   14.50
   2  10   2  247.98   14.60
   2  10   2  239.38   14.90
   2  10   2  240.08   14.40
   2  10   2  247.18   14.50
   2  10   2  262.97   14.90
  -3 -10  -2   18.80    2.20
  -3 -10  -2   17.60    2.40
  -3 -10  -2   16.70    1.90
  -3 -10  -2   17.80    1.90
  -3 -10  -2   16.70    2.00
  -3 -10  -2   23.40    2.20
   3  10   2   18.50    2.10
   3  10   2   19.70    2.00
   3  10   2   18.10    2.00
   3  10   2   16.40    2.10
   3  10   2   16.90    2.00
  -4 -10  -2    2.20    1.10
  -4 -10  -2    1.60    0.70
  -4 -10  -2    1.70    0.80
  -4 -10  -2    0.80    1.00
  -4 -10  -2    4.40    1.00
  -4 -10  -2    1.20    0.80
   4  10   2    1.40    1.00
   4  10   2    0.50    1.00
   4  10   2    3.50    1.00
   4  10   2    2.70    0.90
  -5 -10  -2   30.50    2.80
  -5 -10  -2   29.00    2.70
  -5 -10  -2   30.00    3.20
  -5 -10  -2   29.60    2.60
  -5 -10  -2   29.90    2.90
  -5 -10  -2   26.40    2.60
   5  10   2   31.40    2.60
   5  10   2   29.70    2.60
   5  10   2   30.50    2.80
  -6 -10  -2  113.99    8.20
  -6 -10  -2  111.59    7.40
  -6 -10  -2  116.79    7.60
  -6 -10  -2  135.99    8.10
  -6 -10  -2  117.19    8.10
  -6 -10  -2  116.59    7.50
   6  10   2  114.79    7.60
   6  10   2  106.49    7.30
  -7 -10  -2  101.39    6.30
  -7 -10  -2   86.29    6.20
  -7 -10  -2   91.89    7.00
   7  10   2   92.89    6.80
  -8 -10  -2   98.09    7.60
  -8 -10  -2  114.89    7.10
  -8 -10  -2  104.39    7.80
  -8 -10  -2   98.59    7.00
   8  10   2  108.79    7.20
  -9 -10  -2    1.00    0.90
  -9 -10  -2    2.00    1.10
  -9 -10  -2    1.40    1.10
  -9 -10  -2    0.50    1.10
   9 -11  -2    1.80    1.00
   9 -11  -2    2.70    1.10
   9 -11  -2    3.60    1.30
   9 -11  -2    1.20    1.00
   9 -11  -2    2.30    1.30
  -9  11   2    2.70    1.10
  -9  11   2    2.70    1.30
  -9  11   2    0.70    1.00
  -9  11   2    3.40    1.50
  -9  11   2    2.00    1.50
  -9  11   2    1.70    1.00
   8 -11  -2    1.40    0.80
   8 -11  -2    0.50    0.70
   8 -11  -2    0.50    0.90
   8 -11  -2    0.10    0.90
   8 -11  -2    1.30    1.00
  -8  11   2    0.50    0.90
  -8  11   2    0.60    0.90
  -8  11   2    0.80    1.10
  -8  11   2    0.60    1.10
  -8  11   2    0.70    0.80
  -8  11   2    1.50    1.20
   7 -11  -2  105.09    7.30
   7 -11  -2  117.09    8.20
   7 -11  -2  107.59    7.90
   7 -11  -2  107.69    7.40
   7 -11  -2   99.69    7.40
  -7  11   2  103.89    7.80
  -7  11   2  103.89    8.20
  -7  11   2  121.49    8.30
  -7  11   2  111.59    7.50
  -7  11   2  104.69    7.40
  -7  11   2  104.19    7.30
   6 -11  -2    6.10    1.40
   6 -11  -2    3.90    1.20
   6 -11  -2    5.90    1.60
  -6  11   2    4.90    1.50
  -6  11   2    4.00    1.10
  -6  11   2    4.20    1.30
  -6  11   2    6.90    1.70
  -6  11   2    5.30    1.50
  -6  11   2    4.20    1.20
   5 -11  -2   23.50    3.00
   5 -11  -2   24.40    2.70
   5 -11  -2   24.70    3.00
   5 -11  -2   26.40    3.00
  -5  11   2   23.20    3.90
  -5  11   2   26.30    2.80
  -5  11   2   24.20    2.60
  -5  11   2   29.50    3.20
  -5  11   2   27.90    3.10
  -5  11   2   23.20    2.40
   4 -11  -2    6.70    1.70
   4 -11  -2    6.40    1.50
   4 -11  -2    9.90    1.70
  -4  11   2    6.10    1.40
  -4  11   2    7.40    2.20
  -4  11   2   16.90    3.70
  -4  11   2    6.00    1.30
  -4  11   2   11.30    1.60
   3 -11  -2   20.40    2.30
   3 -11  -2   16.70    2.00
   3 -11  -2   19.80    2.50
   3 -11  -2   14.50    2.50
   3 -11  -2   16.40    2.10
  -3  11   2   19.40    1.90
  -3  11   2   18.70    2.20
  -3  11   2   19.00    2.60
  -3  11   2   15.30    2.00
  -3  11   2   15.60    2.10
  -3  11   2   15.70    2.40
  -3  11   2   16.00    2.10
   2 -11  -2  813.62   47.10
   2 -11  -2  801.02   47.20
   2 -11  -2  877.21   48.00
   2 -11  -2  853.11   47.60
   2 -11  -2  817.42   48.00
  -2  11   2  891.31   47.90
  -2  11   2  803.52   47.40
  -2  11   2  826.22   46.70
  -2  11   2  844.52   47.10
  -2  11   2  775.62   47.90
  -2  11   2  784.82   46.90
  -2  11   2  789.12   47.20
   1 -11  -2    1.10    0.70
   1 -11  -2    0.20    0.50
   1 -11  -2    0.30    0.80
   1 -11  -2    0.90    0.80
  -1  11   2    0.40    0.70
  -1  11   2    0.40    0.50
  -1  11   2    0.20    0.60
  -1  11   2   -0.60    1.30
  -1  11   2    0.20    0.60
  -1  11   2    0.90    0.90
   0 -11  -2    6.20    1.50
   0 -11  -2    4.60    1.50
   0 -11  -2    5.30    1.20
   0 -11  -2    4.20    1.20
   0 -11  -2    4.40    1.10
   0  11   2    7.20    1.50
   0  11   2    3.90    1.30
   0  11   2    5.80    1.70
   0  11   2    5.40    1.20
   0  11   2    5.50    1.00
   0  11   2    6.20    1.40
  -1 -11  -2  168.08   10.70
  -1 -11  -2  178.48   10.70
  -1 -11  -2  173.88   11.30
  -1 -11  -2  165.48   10.60
  -1 -11  -2  164.48   11.40
   1  11   2  170.68   10.50
   1  11   2  164.68   11.20
   1  11   2  169.28   10.70
   1  11   2  183.78   11.10
   1  11   2  169.28   10.60
  -2 -11  -2   84.99    6.30
  -2 -11  -2   84.59    5.80
  -2 -11  -2   73.39    6.30
  -2 -11  -2   83.59    5.80
  -2 -11  -2   80.79    5.70
   2  11   2   81.39    5.70
   2  11   2   78.59    6.10
   2  11   2   80.19    5.60
   2  11   2   84.99    6.10
   2  11   2   87.19    5.70
  -3 -11  -2   47.80    3.80
  -3 -11  -2   41.10    4.30
  -3 -11  -2   56.69    4.00
  -3 -11  -2   50.89    4.30
  -3 -11  -2   50.19    3.80
   3  11   2   52.59    3.90
   3  11   2   51.99    3.90
   3  11   2   48.80    4.10
   3  11   2   46.70    4.00
   3  11   2   45.60    3.80
  -4 -11  -2   52.59    4.40
  -4 -11  -2   56.39    4.30
  -4 -11  -2   55.29    4.60
  -4 -11  -2   64.09    4.30
  -4 -11  -2   54.29    4.90
  -4 -11  -2   57.69    4.20
   4  11   2   55.79    4.20
   4  11   2   55.79    4.20
   4  11   2   57.39    4.10
   4  11   2   50.79    4.20
   4  11   2   55.79    4.10
  -5 -11  -2   12.60    2.10
  -5 -11  -2   19.50    2.40
  -5 -11  -2   15.60    2.00
  -5 -11  -2   15.90    2.00
  -5 -11  -2   15.50    2.50
  -5 -11  -2   21.70    2.10
   5  11   2   16.00    1.90
   5  11   2   20.70    3.70
  -6 -11  -2  221.78   15.10
  -6 -11  -2  229.08   14.30
  -6 -11  -2  243.48   15.00
  -6 -11  -2  249.48   14.30
  -6 -11  -2  221.88   14.30
  -6 -11  -2  242.28   14.30
   6  11   2  244.08   14.20
   6  11   2  229.98   14.40
  -7 -11  -2    0.60    0.70
  -7 -11  -2   -1.40    0.80
  -7 -11  -2   -0.10    0.90
  -7 -11  -2    0.00    0.80
  -7 -11  -2    0.90    0.80
  -7 -11  -2    0.70    0.70
   7  11   2   -1.00    1.10
  -8 -11  -2   17.50    2.30
  -8 -11  -2   18.40    2.20
  -8 -11  -2   17.30    2.40
  -8 -11  -2   11.90    3.20
   8  11   2   20.20    2.70
   9 -12  -2    8.00    2.10
   9 -12  -2    9.20    2.10
   9 -12  -2    6.50    1.80
   9 -12  -2    5.60    1.60
  -9  12   2    6.00    2.00
  -9  12   2    7.10    1.80
  -9  12   2    8.10    1.90
  -9  12   2    7.70    2.00
  -9  12   2    6.30    1.90
  -9  12   2    6.60    2.10
   8 -12  -2   -1.20    0.80
   8 -12  -2    0.00    0.80
   8 -12  -2    3.30    1.40
   8 -12  -2    0.40    1.00
   8 -12  -2   -0.30    1.00
  -8  12   2    3.30    1.30
  -8  12   2   -1.10    0.80
  -8  12   2    0.40    1.10
  -8  12   2   -1.10    1.20
  -8  12   2   -0.50    0.80
  -8  12   2    1.00    0.90
  -8  12   2   -2.20    1.20
   7 -12  -2    9.70    1.90
   7 -12  -2   12.80    3.30
   7 -12  -2   12.30    2.30
   7 -12  -2    9.60    1.90
  -7  12   2   13.40    2.40
  -7  12   2    9.20    1.80
  -7  12   2    9.00    1.90
  -7  12   2    9.70    1.90
  -7  12   2    8.80    2.10
  -7  12   2   16.70    2.90
  -7  12   2   10.30    2.40
   6 -12  -2  808.72   43.70
   6 -12  -2  731.83   42.60
   6 -12  -2  716.43   43.40
   6 -12  -2  719.03   42.50
   6 -12  -2  768.32   42.70
  -6  12   2  722.83   42.60
  -6  12   2  697.73   42.90
  -6  12   2  730.03   43.60
  -6  12   2  835.22   43.70
  -6  12   2  707.43   42.30
  -6  12   2  757.82   42.50
  -6  12   2  619.44   42.70
   5 -12  -2    3.00    1.20
   5 -12  -2    3.10    1.30
   5 -12  -2    3.40    1.10
   5 -12  -2    5.50    1.50
  -5  12   2    4.00    1.40
  -5  12   2    3.00    1.40
  -5  12   2    4.10    1.20
  -5  12   2    3.30    1.00
  -5  12   2    3.50    1.20
  -5  12   2    2.40    1.10
  -5  12   2    3.90    1.10
   4 -12  -2   18.40    2.20
   4 -12  -2   19.10    2.40
   4 -12  -2   17.20    2.60
  -4  12   2   16.10    2.00
  -4  12   2   21.30    2.50
  -4  12   2   15.00    2.30
  -4  12   2   17.50    2.30
  -4  12   2   16.30    2.50
   3 -12  -2   97.29    6.90
   3 -12  -2   85.29    6.10
   3 -12  -2   81.99    6.20
   3 -12  -2   88.79    6.10
   3 -12  -2   82.39    6.90
  -3  12   2   79.99    5.90
  -3  12   2   84.09    6.20
  -3  12   2   85.79    6.10
  -3  12   2   84.39    6.80
  -3  12   2   84.29    6.40
  -3  12   2   86.99    5.70
   2 -12  -2   33.40    4.20
   2 -12  -2   40.20    3.50
   2 -12  -2   37.00    3.30
   2 -12  -2   38.30    3.60
  -2  12   2   49.90    4.20
  -2  12   2   39.20    3.30
  -2  12   2   47.90    3.70
  -2  12   2   41.30    3.00
  -2  12   2   35.10    3.50
  -2  12   2   36.80    5.50
   1 -12  -2    0.60    0.80
   1 -12  -2    0.70    0.60
   1 -12  -2    0.40    1.40
   1 -12  -2   -0.20    0.60
  -1  12   2    0.60    0.50
  -1  12   2    1.00    0.80
  -1  12   2    2.40    1.30
  -1  12   2    0.00    0.80
  -1  12   2    0.50    0.70
  -1  12   2    0.00    0.60
   0 -12  -2    6.20    1.30
   0 -12  -2    6.10    1.30
   0 -12  -2    7.10    1.70
   0 -12  -2    3.60    2.40
   0  12   2    6.60    1.60
   0  12   2    6.60    1.20
   0  12   2    4.20    1.30
   0  12   2    6.70    1.00
   0  12   2    3.20    1.10
   0  12   2    7.40    1.80
  -1 -12  -2    3.00    1.00
  -1 -12  -2    4.60    1.20
  -1 -12  -2    4.30    1.20
  -1 -12  -2    4.60    1.10
   1  12   2    2.80    1.30
   1  12   2    4.20    1.20
   1  12   2    2.00    1.10
   1  12   2    5.00    1.10
  -2 -12  -2  201.58   12.80
  -2 -12  -2  211.88   12.70
  -2 -12  -2  210.78   12.70
  -2 -12  -2  209.78   13.40
   2  12   2  203.08   12.70
   2  12   2  193.18   12.50
   2  12   2  214.68   13.00
   2  12   2  192.98   13.10
  -3 -12  -2   10.80    1.80
  -3 -12  -2   12.80    1.60
  -3 -12  -2   10.00    1.70
  -3 -12  -2    8.70    1.70
  -3 -12  -2   11.40    3.40
   3  12   2    9.60    1.60
   3  12   2    8.60    1.70
   3  12   2    8.70    1.50
   3  12   2   10.40    1.70
  -4 -12  -2   32.60    3.40
  -4 -12  -2   33.20    4.20
  -4 -12  -2   37.00    3.10
  -4 -12  -2   38.40    3.70
  -4 -12  -2   40.60    3.20
  -4 -12  -2   38.80    3.40
   4  12   2   36.60    3.20
   4  12   2   36.60    3.20
   4  12   2   33.80    3.20
   4  12   2   33.50    3.10
   4  12   2   36.60    3.10
  -5 -12  -2    5.90    1.40
  -5 -12  -2    6.20    1.40
  -5 -12  -2    4.00    1.60
  -5 -12  -2    4.60    1.20
  -5 -12  -2    5.40    1.40
  -5 -12  -2    4.30    1.10
   5  12   2    6.10    1.20
   5  12   2    5.30    1.40
  -6 -12  -2    6.20    1.40
  -6 -12  -2    8.10    2.10
  -6 -12  -2   11.90    1.60
  -6 -12  -2    8.20    1.80
  -6 -12  -2    8.00    1.60
  -6 -12  -2    8.30    1.50
   6  12   2    7.90    1.40
   6  12   2    6.80    1.70
   6  12   2    8.30    1.50
  -7 -12  -2    0.20    0.80
  -7 -12  -2    0.40    0.80
  -7 -12  -2   -0.80    0.80
  -7 -12  -2   -0.10    0.80
  -7 -12  -2    0.00    1.10
   7  12   2    0.20    1.10
   8 -13  -2    1.00    1.10
   8 -13  -2   -0.40    1.30
   8 -13  -2    0.80    1.10
  -8  13   2    2.80    1.20
  -8  13   2    1.10    1.20
  -8  13   2    3.20    1.20
  -8  13   2   -0.10    1.00
  -8  13   2   -0.20    1.30
  -8  13   2    0.80    1.50
   7 -13  -2   60.79    5.00
   7 -13  -2   51.39    5.30
   7 -13  -2   68.79    5.80
   7 -13  -2   65.79    5.00
   7 -13  -2   55.59    4.90
  -7  13   2   60.49    4.80
  -7  13   2   55.59    4.80
  -7  13   2   55.69    5.00
  -7  13   2   63.49    5.40
  -7  13   2   53.79    5.50
  -7  13   2   69.29    5.80
  -7  13   2   55.19    4.80
   6 -13  -2   31.80    3.60
   6 -13  -2   26.00    3.70
   6 -13  -2   25.50    3.40
  -6  13   2   24.40    2.80
  -6  13   2   24.80    3.00
  -6  13   2   27.20    3.20
  -6  13   2   26.30    3.50
  -6  13   2   29.80    3.20
  -6  13   2   39.60    5.40
   5 -13  -2  200.98   12.10
   5 -13  -2  185.78   12.10
   5 -13  -2  178.78   12.80
   5 -13  -2  202.28   13.10
  -5  13   2  175.88   12.10
  -5  13   2  181.08   12.40
  -5  13   2  214.48   13.20
  -5  13   2  188.68   12.10
  -5  13   2  188.78   11.80
  -5  13   2  185.28   12.00
  -5  13   2  172.78   12.90
   4 -13  -2   48.90    4.30
   4 -13  -2   53.59    5.20
   4 -13  -2   53.69    4.60
  -4  13   2   53.19    4.30
  -4  13   2   52.29    4.00
  -4  13   2   48.30    4.40
  -4  13   2   54.59    4.40
  -4  13   2   56.39    4.70
  -4  13   2   45.90    4.90
   3 -13  -2    3.10    1.20
   3 -13  -2    1.10    1.00
   3 -13  -2    4.50    1.30
   3 -13  -2    2.00    0.90
   3 -13  -2    2.70    1.10
  -3  13   2    1.40    1.10
  -3  13   2    2.70    0.90
  -3  13   2    1.50    0.90
  -3  13   2    3.20    1.10
  -3  13   2    3.30    1.50
  -3  13   2    2.90    1.30
   2 -13  -2  113.29    8.70
   2 -13  -2  103.29    7.70
   2 -13  -2  119.29    7.80
   2 -13  -2  116.19    7.70
  -2  13   2  110.09    8.40
  -2  13   2  113.19    7.70
  -2  13   2  113.19    7.20
   1 -13  -2   14.80    1.90
   1 -13  -2   14.20    2.20
   1 -13  -2   17.40    2.10
   1 -13  -2   13.40    2.40
  -1  13   2   16.70    1.60
  -1  13   2   16.80    2.20
  -1  13   2   17.00    2.00
  -1  13   2   12.00    2.20
  -1  13   2   14.70    2.00
  -1  13   2   14.70    3.50
   0 -13  -2  184.28   12.10
   0 -13  -2  187.48   11.40
   0 -13  -2  162.78   12.20
   0 -13  -2  171.18   11.40
   0 -13  -2  175.78   11.30
   0  13   2  165.28   12.70
   0  13   2  188.88   11.40
   0  13   2  171.48   11.10
   0  13   2  175.58   11.40
   0  13   2  199.68   12.00
  -1 -13  -2    9.50    1.70
  -1 -13  -2   10.60    1.90
  -1 -13  -2   11.50    1.90
  -1 -13  -2    6.70    2.00
   1  13   2    8.00    1.60
   1  13   2    9.00    1.60
   1  13   2    9.40    2.00
   1  13   2    7.40    1.70
  -2 -13  -2    6.30    1.40
  -2 -13  -2    4.20    1.40
  -2 -13  -2    6.00    1.60
  -2 -13  -2    4.50    1.20
  -2 -13  -2    3.80    1.50
   2  13   2    3.70    1.10
   2  13   2    4.70    1.40
   2  13   2    5.10    1.50
   2  13   2    5.10    1.30
   2  13   2    3.90    1.20
  -3 -13  -2   25.50    3.40
  -3 -13  -2   26.80    2.90
  -3 -13  -2   28.00    2.70
  -3 -13  -2   27.70    2.80
  -3 -13  -2   28.50    3.20
   3  13   2   26.60    2.80
   3  13   2   27.60    2.80
   3  13   2   28.20    3.00
   3  13   2   26.40    2.80
   3  13   2   30.00    2.90
  -4 -13  -2    5.10    1.50
  -4 -13  -2    6.20    1.70
  -4 -13  -2    5.50    1.30
  -4 -13  -2    4.10    1.50
  -4 -13  -2    5.70    1.30
   4  13   2    5.50    1.30
   4  13   2    5.50    1.30
   4  13   2    3.10    1.20
   4  13   2    4.30    1.20
   4  13   2    4.40    1.10
  -5 -13  -2    1.40    0.90
  -5 -13  -2    0.10    1.20
  -5 -13  -2    1.50    1.00
  -5 -13  -2    0.40    0.80
  -5 -13  -2    1.50    0.90
   5  13   2    1.10    0.80
   5  13   2    1.00    0.90
   5  13   2    1.30    1.10
  -6 -13  -2  153.08   10.40
  -6 -13  -2  166.68   10.30
  -6 -13  -2  174.48   11.20
  -6 -13  -2  174.98   10.40
  -6 -13  -2  148.99   11.30
  -6 -13  -2  144.89   10.50
   6  13   2  167.28   10.20
   6  13   2  142.99   10.30
   7 -14  -2    4.20    1.70
   7 -14  -2    5.20    2.00
   7 -14  -2    6.10    1.80
  -7  14   2    5.80    1.60
  -7  14   2    5.00    1.80
  -7  14   2    5.70    1.50
  -7  14   2    3.20    1.60
  -7  14   2    4.50    1.40
   6 -14  -2    3.10    1.30
   6 -14  -2    2.20    1.20
   6 -14  -2    2.30    1.50
   6 -14  -2    2.20    1.20
   6 -14  -2    2.00    1.20
  -6  14   2    1.50    1.00
  -6  14   2    0.60    1.30
  -6  14   2    1.80    1.30
  -6  14   2    2.80    1.20
  -6  14   2    4.50    1.60
  -6  14   2    3.00    1.80
  -6  14   2    2.50    1.40
   5 -14  -2    3.70    1.60
   5 -14  -2    3.60    1.10
   5 -14  -2    4.70    1.50
   5 -14  -2    4.00    1.50
   5 -14  -2    4.20    1.40
  -5  14   2    2.00    1.30
  -5  14   2    2.90    1.20
  -5  14   2    3.80    1.30
  -5  14   2    2.20    1.10
  -5  14   2    3.40    1.10
  -5  14   2    4.90    1.80
  -5  14   2    4.60    1.60
   4 -14  -2   23.40    3.20
   4 -14  -2   21.80    3.30
   4 -14  -2   22.20    2.90
   4 -14  -2   27.20    4.00
   4 -14  -2   21.60    2.70
  -4  14   2   20.30    2.60
  -4  14   2   25.70    3.90
  -4  14   2   18.90    2.90
  -4  14   2   20.00    2.70
  -4  14   2   15.20    2.60
  -4  14   2   20.40    3.00
  -4  14   2   23.50    3.10
   3 -14  -2    1.60    1.40
   3 -14  -2    2.20    1.10
   3 -14  -2    5.70    1.60
   3 -14  -2    5.10    1.50
  -3  14   2    3.40    1.30
  -3  14   2    3.80    1.20
  -3  14   2    2.90    1.00
  -3  14   2    4.60    1.50
  -3  14   2    3.20    1.20
   2 -14  -2   19.90    2.80
   2 -14  -2   26.10    3.20
   2 -14  -2   21.40    3.30
   2 -14  -2   20.60    2.40
   2 -14  -2   22.50    2.60
  -2  14   2   23.70    2.80
  -2  14   2   23.60    2.60
  -2  14   2   22.10    2.20
  -2  14   2   25.00    3.40
  -2  14   2   24.10    2.80
  -2  14   2   18.70    2.90
   1 -14  -2   23.00    2.60
   1 -14  -2   21.70    2.90
   1 -14  -2   27.70    3.20
   1 -14  -2   24.00    3.20
   1 -14  -2   20.00    2.40
  -1  14   2   23.00    2.90
  -1  14   2   21.20    3.00
  -1  14   2   24.60    2.80
  -1  14   2   25.00    2.10
  -1  14   2   25.00    3.20
   0 -14  -2    4.80    1.10
   0 -14  -2    3.90    1.50
   0 -14  -2    1.40    1.00
   0 -14  -2    3.60    1.40
   0 -14  -2    6.20    1.60
   0  14   2    5.90    1.60
   0  14   2    4.70    1.40
   0  14   2    4.20    1.40
  -1 -14  -2   42.20    4.70
  -1 -14  -2   47.50    4.30
  -1 -14  -2   47.00    4.00
  -1 -14  -2   53.39    4.70
  -1 -14  -2   49.80    4.20
   1  14   2   48.50    4.70
   1  14   2   46.90    4.00
   1  14   2   46.90    4.20
   1  14   2   47.90    4.40
  -2 -14  -2  257.37   18.30
  -2 -14  -2  277.47   17.60
  -2 -14  -2  292.77   18.30
  -2 -14  -2  294.87   17.50
  -2 -14  -2  283.37   17.30
   2  14   2  275.57   17.90
   2  14   2  287.07   17.50
   2  14   2  277.97   17.40
   2  14   2  313.97   17.90
  -3 -14  -2    0.30    0.90
  -3 -14  -2   -0.30    0.70
  -3 -14  -2    0.50    0.80
  -3 -14  -2    0.70    1.00
  -3 -14  -2    0.60    1.20
   3  14   2    0.50    1.20
   3  14   2    1.40    0.90
   3  14   2    1.10    0.90
  -4 -14  -2    3.40    1.20
  -4 -14  -2    2.30    1.10
  -4 -14  -2    1.90    1.30
  -4 -14  -2    1.30    1.20
  -4 -14  -2    2.20    1.10
   4  14   2    0.00    1.20
   4  14   2    2.00    1.00
   4  14   2    1.00    1.00
   4  14   2    1.80    0.90
  -5 -14  -2    1.30    1.10
  -5 -14  -2    1.40    1.40
  -5 -14  -2    3.10    1.10
  -5 -14  -2    0.90    1.10
  -5 -14  -2    3.10    1.30
   5  14   2   -0.10    1.00
   5  14   2    1.30    1.10
   6 -15  -2   33.50    4.00
   6 -15  -2   26.50    3.60
   6 -15  -2   27.60    4.20
  -6  15   2   29.30    5.90
  -6  15   2   39.90    5.60
  -6  15   2   34.60    5.00
  -6  15   2   31.10    3.90
  -6  15   2   32.60    3.40
   5 -15  -2    8.10    1.90
   5 -15  -2    5.80    1.80
   5 -15  -2    7.30    2.10
   5 -15  -2    6.50    1.60
   5 -15  -2    5.40    2.00
  -5  15   2    9.30    2.30
  -5  15   2    8.00    2.20
  -5  15   2    8.50    1.70
  -5  15   2    6.20    1.70
  -5  15   2    9.80    1.90
  -5  15   2   10.60    2.40
  -5  15   2    6.30    2.10
   4 -15  -2    0.30    0.80
   4 -15  -2   -0.80    1.00
   4 -15  -2   -0.50    0.80
   4 -15  -2   -0.20    1.30
   4 -15  -2    0.60    1.10
  -4  15   2    0.30    0.90
  -4  15   2    0.30    0.90
  -4  15   2    0.80    1.00
  -4  15   2   -0.20    1.20
  -4  15   2   -0.70    1.20
  -4  15   2    0.40    1.10
   3 -15  -2   47.80    4.10
   3 -15  -2   47.40    4.30
   3 -15  -2   45.20    4.30
   3 -15  -2   36.40    4.80
  -3  15   2   43.80    4.20
  -3  15   2   47.50    5.00
  -3  15   2   49.00    5.80
  -3  15   2   35.00    5.40
  -3  15   2   44.90    4.80
  -3  15   2   45.60    3.70
   2 -15  -2  308.97   17.90
   2 -15  -2  313.77   19.00
   2 -15  -2  273.37   18.90
   2 -15  -2  269.17   17.90
   2 -15  -2  282.17   17.80
  -2  15   2  336.87   20.30
  -2  15   2  277.57   17.10
  -2  15   2  270.67   17.90
  -2  15   2  281.27   17.50
  -2  15   2  271.77   18.70
   1 -15  -2   35.10    3.80
   1 -15  -2   33.60    3.50
   1 -15  -2   32.90    4.20
   1 -15  -2   36.50    4.00
  -1  15   2   43.80    4.30
  -1  15   2   37.70    4.10
  -1  15   2   26.30    3.80
  -1  15   2   31.50    3.60
  -1  15   2   32.60    2.80
  -1  15   2   38.50    3.40
   0 -15  -2   25.90    3.10
   0 -15  -2   25.40    3.30
   0 -15  -2   24.30    3.80
   0 -15  -2   28.40    3.10
   0 -15  -2   31.60    3.80
   0  15   2   27.00    3.50
   0  15   2   25.20    3.20
   0  15   2   24.40    3.40
   0  15   2   29.50    3.30
   0  15   2   26.10    3.00
  -1 -15  -2   24.10    2.70
  -1 -15  -2   24.10    3.00
  -1 -15  -2   21.50    3.20
  -1 -15  -2   26.40    3.90
  -1 -15  -2   24.90    3.30
   1  15   2   30.60    3.30
   1  15   2   22.60    3.30
   1  15   2   27.60    3.10
   1  15   2   21.70    3.00
   1  15   2   35.00    4.50
  -2 -15  -2   76.49    6.00
  -2 -15  -2   83.89    6.70
  -2 -15  -2   62.39    6.50
  -2 -15  -2   74.29    6.20
  -2 -15  -2   78.99    6.00
   2  15   2   75.69    6.40
   2  15   2   76.99    6.00
   2  15   2   82.49    5.80
   2  15   2   78.19    6.10
  -3 -15  -2   13.00    3.20
  -3 -15  -2   12.40    2.90
  -3 -15  -2   13.80    2.40
  -3 -15  -2   15.00    2.30
  -3 -15  -2   15.40    2.60
   3  15   2   12.30    2.40
   3  15   2   11.60    2.30
   3  15   2   13.90    2.10
   3  15   2   17.30    2.50
   3  15   2   15.60    2.50
  -4 -15  -2    0.20    1.50
  -4 -15  -2    0.90    1.20
  -4 -15  -2    1.10    0.90
  -4 -15  -2   -1.20    1.40
   4  15   2   -0.60    1.10
   4  15   2    0.60    1.00
   4  15   2   -0.30    1.30
   4  15   2   -0.50    1.00
   4 -16  -2   83.99    6.80
   4 -16  -2   75.79    7.50
  -4  16   2   85.49    6.80
  -4  16   2   91.39    6.90
  -4  16   2   89.39    6.10
  -4  16   2   81.59    8.20
   3 -16  -2    0.70    1.50
   3 -16  -2    1.40    1.20
   3 -16  -2    2.50    1.40
  -3  16   2   -0.10    1.20
  -3  16   2    2.30    1.50
  -3  16   2    1.60    1.70
  -3  16   2    0.70    1.20
  -3  16   2   -0.10    1.20
  -3  16   2    0.70    1.10
   2 -16  -2   32.80    3.70
   2 -16  -2   32.50    4.50
   2 -16  -2   35.50    3.90
   2 -16  -2   37.90    3.70
  -2  16   2   31.20    3.70
  -2  16   2   37.30    3.80
  -2  16   2   39.50    4.00
  -2  16   2   39.20    4.70
  -2  16   2   31.20    4.20
  -2  16   2   36.00    3.10
   1 -16  -2    1.50    1.20
   1 -16  -2    0.30    1.00
   1 -16  -2   -0.50    1.30
   1 -16  -2    0.80    0.90
  -1  16   2    0.80    1.40
  -1  16   2   -1.30    1.40
  -1  16   2   -0.40    1.00
  -1  16   2    0.50    0.70
  -1  16   2   -0.60    1.00
  -1  16   2    0.40    1.40
   0 -16  -2    1.00    0.90
   0 -16  -2   -1.70    1.30
   0 -16  -2    1.10    1.50
   0 -16  -2   -0.70    1.00
   0  16   2    0.20    1.60
   0  16   2    4.10    1.90
   0  16   2    0.50    1.20
  -1 -16  -2    4.40    2.00
  -1 -16  -2    6.20    1.80
  -1 -16  -2    4.50    1.40
  -1 -16  -2    2.50    1.50
   1  16   2    6.10    1.90
   1  16   2    6.10    1.70
   1  16   2    3.40    1.70
  -1 -17   3    3.80    1.50
   0  17  -3    3.40    1.80
   0  17  -3    4.80    1.50
   0  17  -3    2.40    1.30
   0  17  -3    0.60    1.10
   0 -17   3    1.20    2.10
   0 -17   3   -0.10    1.90
   0 -17   3   -1.20    1.10
  -1  17  -3   89.09    7.50
  -1  17  -3   88.09    6.20
  -1  17  -3   99.69    7.90
  -1  17  -3   86.49    6.90
  -1  17  -3   91.59    6.60
   1 -17   3   83.49    6.90
  -2  17  -3   49.70    4.60
  -2  17  -3   45.50    4.00
  -2  17  -3   38.30    4.90
  -2  17  -3   64.99    6.10
  -2  17  -3   56.79    6.10
   2 -17   3   56.79    4.90
   2 -17   3   49.50    4.80
   3  16  -3   16.20    2.60
   3  16  -3   17.00    2.60
   3  16  -3   19.30    2.90
   3  16  -3   19.70    2.60
  -3 -16   3   22.10    2.80
  -3 -16   3   14.80    2.50
  -3 -16   3   15.70    2.80
  -3 -16   3   12.70    2.30
  -3 -16   3   15.00    3.00
   2  16  -3    6.70    1.80
   2  16  -3    5.00    1.40
   2  16  -3    1.80    1.30
   2  16  -3    3.20    1.10
  -2 -16   3    5.80    1.50
  -2 -16   3    4.00    1.30
  -2 -16   3    4.20    1.40
  -2 -16   3    4.90    1.70
  -2 -16   3    3.60    1.70
   1  16  -3  135.69    9.40
   1  16  -3  152.08   10.10
   1  16  -3  131.29    9.30
   1  16  -3  131.69    9.70
  -1 -16   3  119.99    9.20
  -1 -16   3  126.79   10.00
  -1 -16   3  147.29    9.50
  -1 -16   3  136.59   10.10
  -1 -16   3  132.39    9.30
   0  16  -3    4.10    1.50
   0  16  -3    3.00    1.20
   0  16  -3    6.90    1.90
   0  16  -3    3.20    1.50
   0 -16   3    3.10    1.60
   0 -16   3    4.60    1.50
   0 -16   3    6.00    1.80
   0 -16   3    5.20    1.70
  -1  16  -3  102.49    8.30
  -1  16  -3  120.39    9.10
  -1  16  -3  111.09    7.80
  -1  16  -3  106.29    7.10
  -1  16  -3  110.19    8.00
  -1  16  -3  104.19    7.60
   1 -16   3  125.69    9.00
   1 -16   3  111.09    8.00
   1 -16   3  101.59    8.50
   1 -16   3  112.99    8.00
   1 -16   3   99.99    7.80
  -2  16  -3    4.70    1.50
  -2  16  -3    4.60    1.60
  -2  16  -3    7.80    2.00
  -2  16  -3    6.10    2.00
  -2  16  -3    5.30    1.10
  -2  16  -3    7.70    2.00
   2 -16   3    4.50    1.60
   2 -16   3    5.60    1.70
   2 -16   3    6.60    1.50
   2 -16   3    4.70    1.60
   2 -16   3    6.00    1.70
  -3  16  -3    1.30    1.20
  -3  16  -3    1.80    1.00
  -3  16  -3    3.00    1.80
  -3  16  -3    2.90    1.20
  -3  16  -3    1.50    1.60
  -3  16  -3    0.70    1.00
   3 -16   3    1.70    1.30
   3 -16   3    0.40    1.10
   3 -16   3    0.80    1.00
   3 -16   3    0.50    1.20
   3 -16   3    1.40    1.40
  -4  16  -3    5.50    1.70
  -4  16  -3    7.10    2.20
  -4  16  -3    5.70    1.60
  -4  16  -3    5.50    1.30
  -4  16  -3    6.10    1.70
  -4  16  -3    7.70    2.40
   4 -16   3    6.70    2.10
   4 -16   3    7.90    1.80
   4 -16   3    4.30    1.80
   4 -16   3    4.90    1.70
   4 -16   3    7.90    2.20
  -5  16  -3    2.10    1.10
  -5  16  -3    2.80    1.70
  -5  16  -3   -2.10    1.30
  -5  16  -3    2.10    1.30
   5 -16   3    2.00    1.40
   5 -16   3    1.80    1.50
   5 -16   3    1.60    1.20
   5  15  -3   33.00    3.30
   5  15  -3   27.70    3.30
  -5 -15   3   35.30    3.50
  -5 -15   3   33.70    3.40
  -5 -15   3   36.80    4.20
  -5 -15   3   31.50    4.00
  -5 -15   3   30.80    3.40
   4  15  -3    0.40    1.20
   4  15  -3    3.20    1.20
   4  15  -3    0.30    1.00
   4  15  -3    1.70    1.10
   4  15  -3    2.70    1.50
  -4 -15   3    0.10    1.10
  -4 -15   3    0.20    1.30
  -4 -15   3    0.30    0.90
  -4 -15   3    1.30    1.10
   3  15  -3   11.40    2.00
   3  15  -3   16.00    2.20
   3  15  -3   12.70    2.10
   3  15  -3   12.30    2.30
   3  15  -3   14.60    2.40
  -3 -15   3   10.50    2.10
  -3 -15   3    9.10    2.50
  -3 -15   3   16.90    2.60
   2  15  -3   -2.30    1.30
   2  15  -3   -0.30    0.90
   2  15  -3   -1.40    0.80
   2  15  -3    0.20    1.10
   2  15  -3    1.50    1.00
  -2 -15   3    1.60    0.90
  -2 -15   3   -1.30    1.10
  -2 -15   3   -0.50    0.80
  -2 -15   3    0.40    0.90
  -2 -15   3   -0.20    0.90
   1  15  -3    4.30    1.40
   1  15  -3    6.50    1.50
   1  15  -3    5.60    1.60
   1  15  -3    6.20    1.50
  -1 -15   3    3.90    1.30
  -1 -15   3    4.60    1.30
  -1 -15   3    3.90    1.70
  -1 -15   3    5.10    1.60
  -1 -15   3    5.00    1.50
   0  15  -3   20.70    4.20
   0  15  -3   22.90    3.10
   0  15  -3   25.80    2.30
   0  15  -3   26.70    2.70
   0  15  -3   23.80    3.30
   0  15  -3   25.30    3.10
   0 -15   3   22.50    3.30
   0 -15   3   23.80    2.80
   0 -15   3   25.00    3.00
   0 -15   3   27.10    3.40
   0 -15   3   23.60    2.90
  -1  15  -3    7.00    1.60
  -1  15  -3    2.20    1.20
  -1  15  -3    4.00    1.10
  -1  15  -3    3.40    1.00
  -1  15  -3    6.30    1.90
   1 -15   3    3.10    1.40
   1 -15   3    3.80    1.30
   1 -15   3    3.80    1.30
   1 -15   3    5.20    1.40
   1 -15   3    4.30    1.40
  -2  15  -3    5.80    1.70
  -2  15  -3    6.00    1.20
  -2  15  -3    7.00    1.60
  -2  15  -3    6.90    1.80
  -2  15  -3    7.30    2.10
   2 -15   3    7.60    1.90
   2 -15   3    5.90    1.40
   2 -15   3    6.30    1.70
   2 -15   3    5.70    1.90
   2 -15   3    6.50    1.50
  -3  15  -3    0.30    0.70
  -3  15  -3    0.70    0.90
  -3  15  -3   -0.90    1.10
  -3  15  -3   -0.10    1.20
  -3  15  -3   -0.30    0.90
  -3  15  -3   -0.70    0.70
   3 -15   3   -0.50    0.90
   3 -15   3    0.20    1.00
   3 -15   3    0.50    1.00
   3 -15   3    0.30    0.90
  -4  15  -3    8.80    2.10
  -4  15  -3   12.70    2.10
  -4  15  -3   11.80    2.00
  -4  15  -3    7.70    2.00
  -4  15  -3   14.60    1.80
  -4  15  -3   12.50    2.80
   4 -15   3   10.80    2.00
   4 -15   3   12.20    2.40
   4 -15   3   10.70    2.10
   4 -15   3   10.70    2.40
  -5  15  -3   62.09    5.70
  -5  15  -3   62.99    5.40
  -5  15  -3   60.49    4.70
  -5  15  -3   66.39    5.20
  -5  15  -3   57.09    5.20
  -5  15  -3   70.89    6.20
   5 -15   3   55.89    5.10
   5 -15   3   74.09    6.90
   5 -15   3   67.19    5.20
   5 -15   3   60.49    5.30
   5 -15   3   58.49    5.80
  -6  15  -3    5.70    1.80
  -6  15  -3    8.50    2.20
  -6  15  -3   10.60    3.00
  -6  15  -3    5.00    1.40
  -6  15  -3    8.10    1.80
  -6  15  -3    5.80    1.60
   6 -15   3    5.20    1.90
   6 -15   3    6.50    2.10
   6 -15   3    8.80    1.80
   6 -15   3   10.10    2.40
   6  14  -3   51.09    4.00
  -6 -14   3   42.80    4.40
  -6 -14   3   36.50    4.50
  -6 -14   3   46.00    4.00
  -6 -14   3   41.50    3.80
  -6 -14   3   43.10    4.40
   5  14  -3    3.10    1.10
   5  14  -3    1.80    0.90
  -5 -14   3    0.00    1.10
  -5 -14   3    2.10    1.20
  -5 -14   3    2.30    1.00
  -5 -14   3    2.60    1.20
  -5 -14   3    1.70    1.00
   4  14  -3   39.90    3.60
   4  14  -3   43.20    3.60
   4  14  -3   40.70    3.70
   4  14  -3   45.40    3.70
   4  14  -3   42.40    3.60
  -4 -14   3   45.50    3.90
  -4 -14   3   48.20    3.90
  -4 -14   3   45.30    4.50
  -4 -14   3   45.40    4.30
  -4 -14   3   39.40    3.80
   3  14  -3    1.10    1.00
   3  14  -3    0.60    0.90
   3  14  -3   -0.60    0.90
   3  14  -3    0.60    0.60
   3  14  -3    0.40    0.90
  -3 -14   3    0.50    0.70
  -3 -14   3    0.30    0.70
  -3 -14   3    0.50    1.10
  -3 -14   3    0.60    0.90
  -3 -14   3    1.60    0.90
   2  14  -3  162.48   10.40
   2  14  -3  141.49   10.60
   2  14  -3  179.28   11.00
   2  14  -3  168.98   10.50
   2  14  -3  163.58   10.30
  -2 -14   3  155.98   10.50
  -2 -14   3  149.39   10.30
  -2 -14   3  156.48   11.20
  -2 -14   3  164.98   10.50
  -2 -14   3  162.18   11.20
   1  14  -3    6.00    1.70
   1  14  -3    7.20    1.40
   1  14  -3    5.80    1.60
   1  14  -3    8.40    1.60
  -1 -14   3    7.40    1.40
  -1 -14   3    4.80    1.60
  -1 -14   3    6.80    1.60
  -1 -14   3    7.70    1.90
  -1 -14   3    7.20    1.50
   0  14  -3    1.60    0.80
   0  14  -3    1.10    0.80
   0  14  -3    1.80    0.90
   0 -14   3    0.30    0.80
   0 -14   3    0.90    0.80
   0 -14   3    1.70    1.00
  -1  14  -3  162.68   11.30
  -1  14  -3  178.28   10.90
  -1  14  -3  163.48   10.50
  -1  14  -3  165.18   10.20
  -1  14  -3  162.68   10.70
   1 -14   3  166.68   10.80
   1 -14   3  181.48   10.90
   1 -14   3  155.68   11.30
   1 -14   3  164.38   11.60
  -2  14  -3   26.30    3.00
  -2  14  -3   21.20    2.50
  -2  14  -3   20.60    2.10
  -2  14  -3   16.90    2.80
  -2  14  -3   24.50    3.50
  -2  14  -3   24.20    2.50
   2 -14   3   22.80    3.20
   2 -14   3   25.30    2.60
   2 -14   3   23.00    2.70
   2 -14   3   22.20    3.20
  -3  14  -3   -0.20    1.00
  -3  14  -3    0.10    0.90
  -3  14  -3    0.40    1.30
  -3  14  -3   -0.30    0.80
  -3  14  -3    0.00    0.60
   3 -14   3    1.20    0.80
   3 -14   3    1.40    1.00
   3 -14   3   -0.10    0.80
   3 -14   3    0.50    1.20
   3 -14   3    0.70    1.00
  -4  14  -3    4.50    1.60
  -4  14  -3    8.00    1.80
  -4  14  -3    5.30    1.90
  -4  14  -3    5.10    1.70
  -4  14  -3    3.70    1.30
  -4  14  -3    4.50    1.30
   4 -14   3    2.70    1.30
   4 -14   3    4.80    1.50
   4 -14   3    4.10    1.40
   4 -14   3    5.60    1.80
   4 -14   3    6.60    1.80
  -5  14  -3    9.40    1.90
  -5  14  -3    6.90    1.80
  -5  14  -3    6.50    1.60
  -5  14  -3    7.00    1.50
  -5  14  -3    8.50    2.40
   5 -14   3    7.80    1.70
   5 -14   3    5.50    1.40
   5 -14   3    6.80    1.80
   5 -14   3   10.20    2.20
   5 -14   3    8.90    2.10
  -6  14  -3   53.59    4.60
  -6  14  -3   55.59    4.50
  -6  14  -3   59.99    5.80
  -6  14  -3   52.09    5.20
  -6  14  -3   59.39    5.10
   6 -14   3   62.69    5.60
   6 -14   3   51.39    5.30
   6 -14   3   52.99    4.70
   6 -14   3   61.49    4.90
   6 -14   3   56.49    5.50
  -7  14  -3   40.40    4.00
  -7  14  -3   47.70    4.80
  -7  14  -3   43.10    4.40
  -7  14  -3   50.39    5.30
  -7  14  -3   42.20    3.80
   7 -14   3   42.50    4.10
   7 -14   3   44.30    4.70
   7 -14   3   45.70    4.50
   7 -14   3   48.90    4.40
   7 -14   3   50.19    5.00
   7  13  -3    1.80    1.00
   7  13  -3    2.90    1.00
  -7 -13   3    2.10    1.20
  -7 -13   3   -0.10    1.20
  -7 -13   3    2.00    0.90
  -7 -13   3    2.00    1.20
  -7 -13   3    3.00    1.10
   6  13  -3  121.09    8.00
   6  13  -3  119.29    8.00
  -6 -13   3  122.09    8.20
  -6 -13   3  114.49    9.00
  -6 -13   3  124.99    8.50
  -6 -13   3  131.79    8.30
  -6 -13   3  132.69    9.00
   5  13  -3   19.50    2.30
   5  13  -3   22.50    2.20
   5  13  -3   19.60    2.30
  -5 -13   3   20.90    2.30
  -5 -13   3   18.40    2.40
  -5 -13   3   18.50    2.80
  -5 -13   3   20.60    2.70
  -5 -13   3   22.80    2.50
   4  13  -3   52.39    4.20
   4  13  -3   55.19    4.40
   4  13  -3   57.99    4.30
   4  13  -3   55.59    4.10
   4  13  -3   48.90    4.20
  -4 -13   3   55.59    4.90
  -4 -13   3   57.69    4.40
  -4 -13   3   54.99    4.40
[truncated: 2,196,488 more chars]
